# Supplementary material for: Identifying important ecological areas for potential rainwater harvesting in the semi-arid area of Chifeng, China
Source: PLoS One. 2018 Aug 22;13(8):e0201132. doi: 10.1371/journal.pone.0201132 (PMC6104916; doi:10.1371/journal.pone.0201132)
Supplement: S1 Fig — (ZIP) [file pone.0201132.s001.zip]

Archive with 5 entries (4 files):
- S1 Fig.  Average annual rainfall  of Chifeng area/
- S1 Fig.  Average annual rainfall  of Chifeng area/Rainfall_Chifeng.tfw
- S1 Fig.  Average annual rainfall  of Chifeng area/Rainfall_Chifeng.tif
- S1 Fig.  Average annual rainfall  of Chifeng area/Rainfall_Chifeng.tif.aux.xml
- S1 Fig.  Average annual rainfall  of Chifeng area/Rainfall_Chifeng.tif.xml
