# Supplementary material for: Identifying important ecological areas for potential rainwater harvesting in the semi-arid area of Chifeng, China
Source: PLoS One. 2018 Aug 22;13(8):e0201132. doi: 10.1371/journal.pone.0201132 (PMC6104916; doi:10.1371/journal.pone.0201132)
Supplement: S1 Fig — (ZIP) [file pone.0201132.s001.zip › S1 Fig. Average annual rainfall of Chifeng area/Rainfall_Chifeng.tfw]

1000.0000000000
0.0000000000
0.0000000000
-1000.0000000000
4890940.9099336099
4982025.7656411687
