# Supplementary material for: Identifying important ecological areas for potential rainwater harvesting in the semi-arid area of Chifeng, China
Source: PLoS One. 2018 Aug 22;13(8):e0201132. doi: 10.1371/journal.pone.0201132 (PMC6104916; doi:10.1371/journal.pone.0201132)
Supplement: S1 Fig — (ZIP) [file pone.0201132.s001.zip › S1 Fig. Average annual rainfall of Chifeng area/Rainfall_Chifeng.tif.aux.xml]

<PAMDataset>
  <PAMRasterBand band="1">
    <Histograms>
      <HistItem>
        <HistMin>327.9323120117188</HistMin>
        <HistMax>541.3916625976563</HistMax>
        <BucketCount>256</BucketCount>
        <IncludeOutOfRange>1</IncludeOutOfRange>
        <Approximate>0</Approximate>
        <HistCounts>242|383|313|337|340|343|401|429|463|508|651|715|700|663|605|563|611|657|825|650|590|561|559|572|549|555|553|587|602|618|611|649|636|633|677|660|705|689|725|683|749|826|868|874|797|915|1063|923|904|1051|1129|972|966|876|802|758|743|750|717|691|671|663|649|647|632|625|615|637|615|605|612|646|654|694|706|655|655|621|619|587|564|545|532|522|518|502|490|484|449|470|477|459|450|472|466|466|465|478|472|462|474|444|462|455|471|450|460|475|521|548|538|586|559|537|465|406|388|337|309|295|272|248|231|220|201|178|151|146|127|129|129|122|117|111|103|112|74|102|85|95|74|78|82|68|78|62|78|61|56|86|51|75|60|52|82|52|76|46|55|66|54|64|61|56|71|48|66|74|74|75|70|65|76|64|80|86|69|90|68|88|81|82|79|100|85|87|86|82|91|82|86|89|86|85|101|94|105|93|93|98|97|93|103|91|97|106|104|97|104|109|108|121|121|117|119|104|114|101|98|99|101|97|98|93|96|86|96|104|88|93|101|97|113|115|130|135|122|128|127|119|135|142|146|183|169|148|127|74|44|30|10|7|6|3|2|1</HistCounts>
      </HistItem>
      <HistItem>
        <HistMin>327.9323120117188</HistMin>
        <HistMax>541.3916625976563</HistMax>
        <BucketCount>256</BucketCount>
        <IncludeOutOfRange>1</IncludeOutOfRange>
        <Approximate>0</Approximate>
        <HistCounts>242|383|313|337|340|343|401|429|463|508|651|715|700|663|605|563|611|657|825|650|590|561|559|572|549|555|553|587|602|618|611|649|636|633|677|660|705|689|725|683|749|826|868|874|797|915|1063|923|904|1051|1129|972|966|876|802|758|743|750|717|691|671|663|649|647|632|625|615|637|615|605|612|646|654|694|706|655|655|621|619|587|564|545|532|522|518|502|490|484|449|470|477|459|450|472|466|466|465|478|472|462|474|444|462|455|471|450|460|475|521|548|538|586|559|537|465|406|388|337|309|295|272|248|231|220|201|178|151|146|127|129|129|122|117|111|103|112|74|102|85|95|74|78|82|68|78|62|78|61|56|86|51|75|60|52|82|52|76|46|55|66|54|64|61|56|71|48|66|74|74|75|70|65|76|64|80|86|69|90|68|88|81|82|79|100|85|87|86|82|91|82|86|89|86|85|101|94|105|93|93|98|97|93|103|91|97|106|104|97|104|109|108|121|121|117|119|104|114|101|98|99|101|97|98|93|96|86|96|104|88|93|101|97|113|115|130|135|122|128|127|119|135|142|146|183|169|148|127|74|44|30|10|7|6|3|2|1</HistCounts>
      </HistItem>
    </Histograms>
  </PAMRasterBand>
</PAMDataset>
