# Supplementary material for: Identifying important ecological areas for potential rainwater harvesting in the semi-arid area of Chifeng, China
Source: PLoS One. 2018 Aug 22;13(8):e0201132. doi: 10.1371/journal.pone.0201132 (PMC6104916; doi:10.1371/journal.pone.0201132)
Supplement: S1 Fig — (ZIP) [file pone.0201132.s001.zip › S1 Fig. Average annual rainfall of Chifeng area/Rainfall_Chifeng.tif.xml]

<?xml version="1.0" encoding="UTF-8"?>
<metadata xml:lang="zh"><Esri><CreaDate>20180727</CreaDate><CreaTime>19252700</CreaTime><ArcGISFormat>1.0</ArcGISFormat><SyncOnce>TRUE</SyncOnce><DataProperties><lineage><Process ToolSource="C:\Program Files (x86)\ArcGIS\Desktop10.0\ArcToolbox\Toolboxes\Spatial Analyst Tools.tbx\ExtractByMask" Date="20180727" Time="192527">ExtractByMask P2.tif chifeng D:\SCS-SCI\Rainfall_Chifeng.tif</Process></lineage></DataProperties></Esri></metadata>
