# Supplementary material for: Identifying important ecological areas for potential rainwater harvesting in the semi-arid area of Chifeng, China
Source: PLoS One. 2018 Aug 22;13(8):e0201132. doi: 10.1371/journal.pone.0201132 (PMC6104916; doi:10.1371/journal.pone.0201132)
Supplement: S2 Fig — (ZIP) [file pone.0201132.s002.zip]

Archive with 7 entries (6 files):
- S2 Fig. Digital elevation model data of Chifeng area/
- S2 Fig. Digital elevation model data of Chifeng area/dem_chifeng1.tfw
- S2 Fig. Digital elevation model data of Chifeng area/dem_chifeng1.tif
- S2 Fig. Digital elevation model data of Chifeng area/dem_chifeng1.tif.aux.xml
- S2 Fig. Digital elevation model data of Chifeng area/dem_chifeng1.tif.ovr
- S2 Fig. Digital elevation model data of Chifeng area/dem_chifeng1.tif.vat.dbf
- S2 Fig. Digital elevation model data of Chifeng area/dem_chifeng1.tif.vat.dbf.IVMTXSLJRWQUX09.12796.7932.sr.lock
