# Supplementary material for: Identifying important ecological areas for potential rainwater harvesting in the semi-arid area of Chifeng, China
Source: PLoS One. 2018 Aug 22;13(8):e0201132. doi: 10.1371/journal.pone.0201132 (PMC6104916; doi:10.1371/journal.pone.0201132)
Supplement: S2 Fig — (ZIP) [file pone.0201132.s002.zip › S2 Fig. Digital elevation model data of Chifeng area/dem_chifeng1.tfw]

90.0000000000
0.0000000000
0.0000000000
-90.0000000000
451973.3466088094
5010286.6710434956
