# Supplementary material for: Identifying important ecological areas for potential rainwater harvesting in the semi-arid area of Chifeng, China
Source: PLoS One. 2018 Aug 22;13(8):e0201132. doi: 10.1371/journal.pone.0201132 (PMC6104916; doi:10.1371/journal.pone.0201132)
Supplement: S2 Fig — (ZIP) [file pone.0201132.s002.zip › S2 Fig. Digital elevation model data of Chifeng area/dem_chifeng1.tif.aux.xml]

<PAMDataset>
  <Metadata/>
  <Metadata domain="ESRI">
    <MDI key="PyramidResamplingType">NEAREST</MDI>
  </Metadata>
  <PAMRasterBand band="1">
    <GDALRasterAttributeTable>
      <FieldDefn index="0">
        <Name>Rowid</Name>
        <Type>0</Type>
        <Usage>0</Usage>
      </FieldDefn>
      <FieldDefn index="1">
        <Name>VALUE</Name>
        <Type>0</Type>
        <Usage>0</Usage>
      </FieldDefn>
      <FieldDefn index="2">
        <Name>COUNT</Name>
        <Type>0</Type>
        <Usage>0</Usage>
      </FieldDefn>
      <Row index="0">
        <F>0</F>
        <F>256</F>
        <F>1</F>
      </Row>
      <Row index="1">
        <F>1</F>
        <F>257</F>
        <F>11</F>
      </Row>
      <Row index="2">
        <F>2</F>
        <F>258</F>
        <F>42</F>
      </Row>
      <Row index="3">
        <F>3</F>
        <F>259</F>
        <F>93</F>
      </Row>
      <Row index="4">
        <F>4</F>
        <F>260</F>
        <F>153</F>
      </Row>
      <Row index="5">
        <F>5</F>
        <F>261</F>
        <F>297</F>
      </Row>
      <Row index="6">
        <F>6</F>
        <F>262</F>
        <F>508</F>
      </Row>
      <Row index="7">
        <F>7</F>
        <F>263</F>
        <F>714</F>
      </Row>
      <Row index="8">
        <F>8</F>
        <F>264</F>
        <F>856</F>
      </Row>
      <Row index="9">
        <F>9</F>
        <F>265</F>
        <F>1253</F>
      </Row>
      <Row index="10">
        <F>10</F>
        <F>266</F>
        <F>1327</F>
      </Row>
      <Row index="11">
        <F>11</F>
        <F>267</F>
        <F>1572</F>
      </Row>
      <Row index="12">
        <F>12</F>
        <F>268</F>
        <F>1900</F>
      </Row>
      <Row index="13">
        <F>13</F>
        <F>269</F>
        <F>2269</F>
      </Row>
      <Row index="14">
        <F>14</F>
        <F>270</F>
        <F>2645</F>
      </Row>
      <Row index="15">
        <F>15</F>
        <F>271</F>
        <F>2899</F>
      </Row>
      <Row index="16">
        <F>16</F>
        <F>272</F>
        <F>3084</F>
      </Row>
      <Row index="17">
        <F>17</F>
        <F>273</F>
        <F>3605</F>
      </Row>
      <Row index="18">
        <F>18</F>
        <F>274</F>
        <F>4206</F>
      </Row>
      <Row index="19">
        <F>19</F>
        <F>275</F>
        <F>4489</F>
      </Row>
      <Row index="20">
        <F>20</F>
        <F>276</F>
        <F>4612</F>
      </Row>
      <Row index="21">
        <F>21</F>
        <F>277</F>
        <F>4610</F>
      </Row>
      <Row index="22">
        <F>22</F>
        <F>278</F>
        <F>5384</F>
      </Row>
      <Row index="23">
        <F>23</F>
        <F>279</F>
        <F>4880</F>
      </Row>
      <Row index="24">
        <F>24</F>
        <F>280</F>
        <F>5263</F>
      </Row>
      <Row index="25">
        <F>25</F>
        <F>281</F>
        <F>5879</F>
      </Row>
      <Row index="26">
        <F>26</F>
        <F>282</F>
        <F>5742</F>
      </Row>
      <Row index="27">
        <F>27</F>
        <F>283</F>
        <F>5835</F>
      </Row>
      <Row index="28">
        <F>28</F>
        <F>284</F>
        <F>5995</F>
      </Row>
      <Row index="29">
        <F>29</F>
        <F>285</F>
        <F>6262</F>
      </Row>
      <Row index="30">
        <F>30</F>
        <F>286</F>
        <F>6173</F>
      </Row>
      <Row index="31">
        <F>31</F>
        <F>287</F>
        <F>6215</F>
      </Row>
      <Row index="32">
        <F>32</F>
        <F>288</F>
        <F>5834</F>
      </Row>
      <Row index="33">
        <F>33</F>
        <F>289</F>
        <F>5317</F>
      </Row>
      <Row index="34">
        <F>34</F>
        <F>290</F>
        <F>4942</F>
      </Row>
      <Row index="35">
        <F>35</F>
        <F>291</F>
        <F>4649</F>
      </Row>
      <Row index="36">
        <F>36</F>
        <F>292</F>
        <F>4611</F>
      </Row>
      <Row index="37">
        <F>37</F>
        <F>293</F>
        <F>4835</F>
      </Row>
      <Row index="38">
        <F>38</F>
        <F>294</F>
        <F>4800</F>
      </Row>
      <Row index="39">
        <F>39</F>
        <F>295</F>
        <F>5018</F>
      </Row>
      <Row index="40">
        <F>40</F>
        <F>296</F>
        <F>5203</F>
      </Row>
      <Row index="41">
        <F>41</F>
        <F>297</F>
        <F>5277</F>
      </Row>
      <Row index="42">
        <F>42</F>
        <F>298</F>
        <F>5416</F>
      </Row>
      <Row index="43">
        <F>43</F>
        <F>299</F>
        <F>6689</F>
      </Row>
      <Row index="44">
        <F>44</F>
        <F>300</F>
        <F>5520</F>
      </Row>
      <Row index="45">
        <F>45</F>
        <F>301</F>
        <F>5595</F>
      </Row>
      <Row index="46">
        <F>46</F>
        <F>302</F>
        <F>5548</F>
      </Row>
      <Row index="47">
        <F>47</F>
        <F>303</F>
        <F>5521</F>
      </Row>
      <Row index="48">
        <F>48</F>
        <F>304</F>
        <F>5665</F>
      </Row>
      <Row index="49">
        <F>49</F>
        <F>305</F>
        <F>5667</F>
      </Row>
      <Row index="50">
        <F>50</F>
        <F>306</F>
        <F>5676</F>
      </Row>
      <Row index="51">
        <F>51</F>
        <F>307</F>
        <F>5611</F>
      </Row>
      <Row index="52">
        <F>52</F>
        <F>308</F>
        <F>5408</F>
      </Row>
      <Row index="53">
        <F>53</F>
        <F>309</F>
        <F>5371</F>
      </Row>
      <Row index="54">
        <F>54</F>
        <F>310</F>
        <F>5490</F>
      </Row>
      <Row index="55">
        <F>55</F>
        <F>311</F>
        <F>5680</F>
      </Row>
      <Row index="56">
        <F>56</F>
        <F>312</F>
        <F>5555</F>
      </Row>
      <Row index="57">
        <F>57</F>
        <F>313</F>
        <F>5703</F>
      </Row>
      <Row index="58">
        <F>58</F>
        <F>314</F>
        <F>5797</F>
      </Row>
      <Row index="59">
        <F>59</F>
        <F>315</F>
        <F>5959</F>
      </Row>
      <Row index="60">
        <F>60</F>
        <F>316</F>
        <F>6614</F>
      </Row>
      <Row index="61">
        <F>61</F>
        <F>317</F>
        <F>5910</F>
      </Row>
      <Row index="62">
        <F>62</F>
        <F>318</F>
        <F>5658</F>
      </Row>
      <Row index="63">
        <F>63</F>
        <F>319</F>
        <F>5836</F>
      </Row>
      <Row index="64">
        <F>64</F>
        <F>320</F>
        <F>5817</F>
      </Row>
      <Row index="65">
        <F>65</F>
        <F>321</F>
        <F>5776</F>
      </Row>
      <Row index="66">
        <F>66</F>
        <F>322</F>
        <F>6035</F>
      </Row>
      <Row index="67">
        <F>67</F>
        <F>323</F>
        <F>6226</F>
      </Row>
      <Row index="68">
        <F>68</F>
        <F>324</F>
        <F>6385</F>
      </Row>
      <Row index="69">
        <F>69</F>
        <F>325</F>
        <F>6359</F>
      </Row>
      <Row index="70">
        <F>70</F>
        <F>326</F>
        <F>6784</F>
      </Row>
      <Row index="71">
        <F>71</F>
        <F>327</F>
        <F>6957</F>
      </Row>
      <Row index="72">
        <F>72</F>
        <F>328</F>
        <F>7340</F>
      </Row>
      <Row index="73">
        <F>73</F>
        <F>329</F>
        <F>7563</F>
      </Row>
      <Row index="74">
        <F>74</F>
        <F>330</F>
        <F>7483</F>
      </Row>
      <Row index="75">
        <F>75</F>
        <F>331</F>
        <F>7470</F>
      </Row>
      <Row index="76">
        <F>76</F>
        <F>332</F>
        <F>7655</F>
      </Row>
      <Row index="77">
        <F>77</F>
        <F>333</F>
        <F>7866</F>
      </Row>
      <Row index="78">
        <F>78</F>
        <F>334</F>
        <F>7904</F>
      </Row>
      <Row index="79">
        <F>79</F>
        <F>335</F>
        <F>7805</F>
      </Row>
      <Row index="80">
        <F>80</F>
        <F>336</F>
        <F>8047</F>
      </Row>
      <Row index="81">
        <F>81</F>
        <F>337</F>
        <F>8177</F>
      </Row>
      <Row index="82">
        <F>82</F>
        <F>338</F>
        <F>8166</F>
      </Row>
      <Row index="83">
        <F>83</F>
        <F>339</F>
        <F>7831</F>
      </Row>
      <Row index="84">
        <F>84</F>
        <F>340</F>
        <F>7856</F>
      </Row>
      <Row index="85">
        <F>85</F>
        <F>341</F>
        <F>7493</F>
      </Row>
      <Row index="86">
        <F>86</F>
        <F>342</F>
        <F>7423</F>
      </Row>
      <Row index="87">
        <F>87</F>
        <F>343</F>
        <F>7361</F>
      </Row>
      <Row index="88">
        <F>88</F>
        <F>344</F>
        <F>7240</F>
      </Row>
      <Row index="89">
        <F>89</F>
        <F>345</F>
        <F>7175</F>
      </Row>
      <Row index="90">
        <F>90</F>
        <F>346</F>
        <F>7008</F>
      </Row>
      <Row index="91">
        <F>91</F>
        <F>347</F>
        <F>6971</F>
      </Row>
      <Row index="92">
        <F>92</F>
        <F>348</F>
        <F>7026</F>
      </Row>
      <Row index="93">
        <F>93</F>
        <F>349</F>
        <F>7037</F>
      </Row>
      <Row index="94">
        <F>94</F>
        <F>350</F>
        <F>7029</F>
      </Row>
      <Row index="95">
        <F>95</F>
        <F>351</F>
        <F>7276</F>
      </Row>
      <Row index="96">
        <F>96</F>
        <F>352</F>
        <F>7258</F>
      </Row>
      <Row index="97">
        <F>97</F>
        <F>353</F>
        <F>7174</F>
      </Row>
      <Row index="98">
        <F>98</F>
        <F>354</F>
        <F>7235</F>
      </Row>
      <Row index="99">
        <F>99</F>
        <F>355</F>
        <F>7162</F>
      </Row>
      <Row index="100">
        <F>100</F>
        <F>356</F>
        <F>7437</F>
      </Row>
      <Row index="101">
        <F>101</F>
        <F>357</F>
        <F>7821</F>
      </Row>
      <Row index="102">
        <F>102</F>
        <F>358</F>
        <F>7939</F>
      </Row>
      <Row index="103">
        <F>103</F>
        <F>359</F>
        <F>8566</F>
      </Row>
      <Row index="104">
        <F>104</F>
        <F>360</F>
        <F>9647</F>
      </Row>
      <Row index="105">
        <F>105</F>
        <F>361</F>
        <F>9721</F>
      </Row>
      <Row index="106">
        <F>106</F>
        <F>362</F>
        <F>9416</F>
      </Row>
      <Row index="107">
        <F>107</F>
        <F>363</F>
        <F>9475</F>
      </Row>
      <Row index="108">
        <F>108</F>
        <F>364</F>
        <F>9318</F>
      </Row>
      <Row index="109">
        <F>109</F>
        <F>365</F>
        <F>9266</F>
      </Row>
      <Row index="110">
        <F>110</F>
        <F>366</F>
        <F>9094</F>
      </Row>
      <Row index="111">
        <F>111</F>
        <F>367</F>
        <F>8859</F>
      </Row>
      <Row index="112">
        <F>112</F>
        <F>368</F>
        <F>8529</F>
      </Row>
      <Row index="113">
        <F>113</F>
        <F>369</F>
        <F>8297</F>
      </Row>
      <Row index="114">
        <F>114</F>
        <F>370</F>
        <F>8300</F>
      </Row>
      <Row index="115">
        <F>115</F>
        <F>371</F>
        <F>8358</F>
      </Row>
      <Row index="116">
        <F>116</F>
        <F>372</F>
        <F>8327</F>
      </Row>
      <Row index="117">
        <F>117</F>
        <F>373</F>
        <F>8579</F>
      </Row>
      <Row index="118">
        <F>118</F>
        <F>374</F>
        <F>8893</F>
      </Row>
      <Row index="119">
        <F>119</F>
        <F>375</F>
        <F>9230</F>
      </Row>
      <Row index="120">
        <F>120</F>
        <F>376</F>
        <F>9946</F>
      </Row>
      <Row index="121">
        <F>121</F>
        <F>377</F>
        <F>10393</F>
      </Row>
      <Row index="122">
        <F>122</F>
        <F>378</F>
        <F>11285</F>
      </Row>
      <Row index="123">
        <F>123</F>
        <F>379</F>
        <F>11775</F>
      </Row>
      <Row index="124">
        <F>124</F>
        <F>380</F>
        <F>11833</F>
      </Row>
      <Row index="125">
        <F>125</F>
        <F>381</F>
        <F>11915</F>
      </Row>
      <Row index="126">
        <F>126</F>
        <F>382</F>
        <F>12150</F>
      </Row>
      <Row index="127">
        <F>127</F>
        <F>383</F>
        <F>12451</F>
      </Row>
      <Row index="128">
        <F>128</F>
        <F>384</F>
        <F>12177</F>
      </Row>
      <Row index="129">
        <F>129</F>
        <F>385</F>
        <F>12257</F>
      </Row>
      <Row index="130">
        <F>130</F>
        <F>386</F>
        <F>12233</F>
      </Row>
      <Row index="131">
        <F>131</F>
        <F>387</F>
        <F>12297</F>
      </Row>
      <Row index="132">
        <F>132</F>
        <F>388</F>
        <F>12642</F>
      </Row>
      <Row index="133">
        <F>133</F>
        <F>389</F>
        <F>12536</F>
      </Row>
      <Row index="134">
        <F>134</F>
        <F>390</F>
        <F>12848</F>
      </Row>
      <Row index="135">
        <F>135</F>
        <F>391</F>
        <F>12659</F>
      </Row>
      <Row index="136">
        <F>136</F>
        <F>392</F>
        <F>12475</F>
      </Row>
      <Row index="137">
        <F>137</F>
        <F>393</F>
        <F>12347</F>
      </Row>
      <Row index="138">
        <F>138</F>
        <F>394</F>
        <F>11872</F>
      </Row>
      <Row index="139">
        <F>139</F>
        <F>395</F>
        <F>11298</F>
      </Row>
      <Row index="140">
        <F>140</F>
        <F>396</F>
        <F>10940</F>
      </Row>
      <Row index="141">
        <F>141</F>
        <F>397</F>
        <F>10210</F>
      </Row>
      <Row index="142">
        <F>142</F>
        <F>398</F>
        <F>9955</F>
      </Row>
      <Row index="143">
        <F>143</F>
        <F>399</F>
        <F>10018</F>
      </Row>
      <Row index="144">
        <F>144</F>
        <F>400</F>
        <F>9943</F>
      </Row>
      <Row index="145">
        <F>145</F>
        <F>401</F>
        <F>9800</F>
      </Row>
      <Row index="146">
        <F>146</F>
        <F>402</F>
        <F>10218</F>
      </Row>
      <Row index="147">
        <F>147</F>
        <F>403</F>
        <F>9917</F>
      </Row>
      <Row index="148">
        <F>148</F>
        <F>404</F>
        <F>9802</F>
      </Row>
      <Row index="149">
        <F>149</F>
        <F>405</F>
        <F>9756</F>
      </Row>
      <Row index="150">
        <F>150</F>
        <F>406</F>
        <F>9971</F>
      </Row>
      <Row index="151">
        <F>151</F>
        <F>407</F>
        <F>10118</F>
      </Row>
      <Row index="152">
        <F>152</F>
        <F>408</F>
        <F>10274</F>
      </Row>
      <Row index="153">
        <F>153</F>
        <F>409</F>
        <F>10365</F>
      </Row>
      <Row index="154">
        <F>154</F>
        <F>410</F>
        <F>10520</F>
      </Row>
      <Row index="155">
        <F>155</F>
        <F>411</F>
        <F>10403</F>
      </Row>
      <Row index="156">
        <F>156</F>
        <F>412</F>
        <F>10482</F>
      </Row>
      <Row index="157">
        <F>157</F>
        <F>413</F>
        <F>10898</F>
      </Row>
      <Row index="158">
        <F>158</F>
        <F>414</F>
        <F>11943</F>
      </Row>
      <Row index="159">
        <F>159</F>
        <F>415</F>
        <F>10942</F>
      </Row>
      <Row index="160">
        <F>160</F>
        <F>416</F>
        <F>11002</F>
      </Row>
      <Row index="161">
        <F>161</F>
        <F>417</F>
        <F>11021</F>
      </Row>
      <Row index="162">
        <F>162</F>
        <F>418</F>
        <F>10867</F>
      </Row>
      <Row index="163">
        <F>163</F>
        <F>419</F>
        <F>10965</F>
      </Row>
      <Row index="164">
        <F>164</F>
        <F>420</F>
        <F>10831</F>
      </Row>
      <Row index="165">
        <F>165</F>
        <F>421</F>
        <F>11380</F>
      </Row>
      <Row index="166">
        <F>166</F>
        <F>422</F>
        <F>11090</F>
      </Row>
      <Row index="167">
        <F>167</F>
        <F>423</F>
        <F>11372</F>
      </Row>
      <Row index="168">
        <F>168</F>
        <F>424</F>
        <F>10664</F>
      </Row>
      <Row index="169">
        <F>169</F>
        <F>425</F>
        <F>10554</F>
      </Row>
      <Row index="170">
        <F>170</F>
        <F>426</F>
        <F>10358</F>
      </Row>
      <Row index="171">
        <F>171</F>
        <F>427</F>
        <F>10146</F>
      </Row>
      <Row index="172">
        <F>172</F>
        <F>428</F>
        <F>10386</F>
      </Row>
      <Row index="173">
        <F>173</F>
        <F>429</F>
        <F>10098</F>
      </Row>
      <Row index="174">
        <F>174</F>
        <F>430</F>
        <F>10347</F>
      </Row>
      <Row index="175">
        <F>175</F>
        <F>431</F>
        <F>10371</F>
      </Row>
      <Row index="176">
        <F>176</F>
        <F>432</F>
        <F>10327</F>
      </Row>
      <Row index="177">
        <F>177</F>
        <F>433</F>
        <F>17412</F>
      </Row>
      <Row index="178">
        <F>178</F>
        <F>434</F>
        <F>10532</F>
      </Row>
      <Row index="179">
        <F>179</F>
        <F>435</F>
        <F>10595</F>
      </Row>
      <Row index="180">
        <F>180</F>
        <F>436</F>
        <F>10794</F>
      </Row>
      <Row index="181">
        <F>181</F>
        <F>437</F>
        <F>11458</F>
      </Row>
      <Row index="182">
        <F>182</F>
        <F>438</F>
        <F>11961</F>
      </Row>
      <Row index="183">
        <F>183</F>
        <F>439</F>
        <F>12791</F>
      </Row>
      <Row index="184">
        <F>184</F>
        <F>440</F>
        <F>13511</F>
      </Row>
      <Row index="185">
        <F>185</F>
        <F>441</F>
        <F>14011</F>
      </Row>
      <Row index="186">
        <F>186</F>
        <F>442</F>
        <F>14177</F>
      </Row>
      <Row index="187">
        <F>187</F>
        <F>443</F>
        <F>14258</F>
      </Row>
      <Row index="188">
        <F>188</F>
        <F>444</F>
        <F>14867</F>
      </Row>
      <Row index="189">
        <F>189</F>
        <F>445</F>
        <F>14634</F>
      </Row>
      <Row index="190">
        <F>190</F>
        <F>446</F>
        <F>14284</F>
      </Row>
      <Row index="191">
        <F>191</F>
        <F>447</F>
        <F>14583</F>
      </Row>
      <Row index="192">
        <F>192</F>
        <F>448</F>
        <F>14899</F>
      </Row>
      <Row index="193">
        <F>193</F>
        <F>449</F>
        <F>14362</F>
      </Row>
      <Row index="194">
        <F>194</F>
        <F>450</F>
        <F>13793</F>
      </Row>
      <Row index="195">
        <F>195</F>
        <F>451</F>
        <F>13224</F>
      </Row>
      <Row index="196">
        <F>196</F>
        <F>452</F>
        <F>12604</F>
      </Row>
      <Row index="197">
        <F>197</F>
        <F>453</F>
        <F>12551</F>
      </Row>
      <Row index="198">
        <F>198</F>
        <F>454</F>
        <F>12171</F>
      </Row>
      <Row index="199">
        <F>199</F>
        <F>455</F>
        <F>11992</F>
      </Row>
      <Row index="200">
        <F>200</F>
        <F>456</F>
        <F>11752</F>
      </Row>
      <Row index="201">
        <F>201</F>
        <F>457</F>
        <F>11751</F>
      </Row>
      <Row index="202">
        <F>202</F>
        <F>458</F>
        <F>12177</F>
      </Row>
      <Row index="203">
        <F>203</F>
        <F>459</F>
        <F>12978</F>
      </Row>
      <Row index="204">
        <F>204</F>
        <F>460</F>
        <F>12679</F>
      </Row>
      <Row index="205">
        <F>205</F>
        <F>461</F>
        <F>13455</F>
      </Row>
      <Row index="206">
        <F>206</F>
        <F>462</F>
        <F>13026</F>
      </Row>
      <Row index="207">
        <F>207</F>
        <F>463</F>
        <F>13016</F>
      </Row>
      <Row index="208">
        <F>208</F>
        <F>464</F>
        <F>12994</F>
      </Row>
      <Row index="209">
        <F>209</F>
        <F>465</F>
        <F>12874</F>
      </Row>
      <Row index="210">
        <F>210</F>
        <F>466</F>
        <F>12687</F>
      </Row>
      <Row index="211">
        <F>211</F>
        <F>467</F>
        <F>12633</F>
      </Row>
      <Row index="212">
        <F>212</F>
        <F>468</F>
        <F>12530</F>
      </Row>
      <Row index="213">
        <F>213</F>
        <F>469</F>
        <F>12595</F>
      </Row>
      <Row index="214">
        <F>214</F>
        <F>470</F>
        <F>12159</F>
      </Row>
      <Row index="215">
        <F>215</F>
        <F>471</F>
        <F>11826</F>
      </Row>
      <Row index="216">
        <F>216</F>
        <F>472</F>
        <F>11839</F>
      </Row>
      <Row index="217">
        <F>217</F>
        <F>473</F>
        <F>11383</F>
      </Row>
      <Row index="218">
        <F>218</F>
        <F>474</F>
        <F>11199</F>
      </Row>
      <Row index="219">
        <F>219</F>
        <F>475</F>
        <F>10873</F>
      </Row>
      <Row index="220">
        <F>220</F>
        <F>476</F>
        <F>10607</F>
      </Row>
      <Row index="221">
        <F>221</F>
        <F>477</F>
        <F>10566</F>
      </Row>
      <Row index="222">
        <F>222</F>
        <F>478</F>
        <F>10795</F>
      </Row>
      <Row index="223">
        <F>223</F>
        <F>479</F>
        <F>10800</F>
      </Row>
      <Row index="224">
        <F>224</F>
        <F>480</F>
        <F>11047</F>
      </Row>
      <Row index="225">
        <F>225</F>
        <F>481</F>
        <F>11320</F>
      </Row>
      <Row index="226">
        <F>226</F>
        <F>482</F>
        <F>11666</F>
      </Row>
      <Row index="227">
        <F>227</F>
        <F>483</F>
        <F>11587</F>
      </Row>
      <Row index="228">
        <F>228</F>
        <F>484</F>
        <F>11664</F>
      </Row>
      <Row index="229">
        <F>229</F>
        <F>485</F>
        <F>11716</F>
      </Row>
      <Row index="230">
        <F>230</F>
        <F>486</F>
        <F>11837</F>
      </Row>
      <Row index="231">
        <F>231</F>
        <F>487</F>
        <F>12041</F>
      </Row>
      <Row index="232">
        <F>232</F>
        <F>488</F>
        <F>12323</F>
      </Row>
      <Row index="233">
        <F>233</F>
        <F>489</F>
        <F>12391</F>
      </Row>
      <Row index="234">
        <F>234</F>
        <F>490</F>
        <F>12409</F>
      </Row>
      <Row index="235">
        <F>235</F>
        <F>491</F>
        <F>12280</F>
      </Row>
      <Row index="236">
        <F>236</F>
        <F>492</F>
        <F>12138</F>
      </Row>
      <Row index="237">
        <F>237</F>
        <F>493</F>
        <F>11892</F>
      </Row>
      <Row index="238">
        <F>238</F>
        <F>494</F>
        <F>11679</F>
      </Row>
      <Row index="239">
        <F>239</F>
        <F>495</F>
        <F>11522</F>
      </Row>
      <Row index="240">
        <F>240</F>
        <F>496</F>
        <F>11386</F>
      </Row>
      <Row index="241">
        <F>241</F>
        <F>497</F>
        <F>11471</F>
      </Row>
      <Row index="242">
        <F>242</F>
        <F>498</F>
        <F>11378</F>
      </Row>
      <Row index="243">
        <F>243</F>
        <F>499</F>
        <F>11422</F>
      </Row>
      <Row index="244">
        <F>244</F>
        <F>500</F>
        <F>11067</F>
      </Row>
      <Row index="245">
        <F>245</F>
        <F>501</F>
        <F>11341</F>
      </Row>
      <Row index="246">
        <F>246</F>
        <F>502</F>
        <F>11340</F>
      </Row>
      <Row index="247">
        <F>247</F>
        <F>503</F>
        <F>11436</F>
      </Row>
      <Row index="248">
        <F>248</F>
        <F>504</F>
        <F>11243</F>
      </Row>
      <Row index="249">
        <F>249</F>
        <F>505</F>
        <F>11382</F>
      </Row>
      <Row index="250">
        <F>250</F>
        <F>506</F>
        <F>11325</F>
      </Row>
      <Row index="251">
        <F>251</F>
        <F>507</F>
        <F>11257</F>
      </Row>
      <Row index="252">
        <F>252</F>
        <F>508</F>
        <F>11173</F>
      </Row>
      <Row index="253">
        <F>253</F>
        <F>509</F>
        <F>11390</F>
      </Row>
      <Row index="254">
        <F>254</F>
        <F>510</F>
        <F>11415</F>
      </Row>
      <Row index="255">
        <F>255</F>
        <F>511</F>
        <F>11220</F>
      </Row>
      <Row index="256">
        <F>256</F>
        <F>512</F>
        <F>11320</F>
      </Row>
      <Row index="257">
        <F>257</F>
        <F>513</F>
        <F>11320</F>
      </Row>
      <Row index="258">
        <F>258</F>
        <F>514</F>
        <F>11215</F>
      </Row>
      <Row index="259">
        <F>259</F>
        <F>515</F>
        <F>11140</F>
      </Row>
      <Row index="260">
        <F>260</F>
        <F>516</F>
        <F>11165</F>
      </Row>
      <Row index="261">
        <F>261</F>
        <F>517</F>
        <F>10956</F>
      </Row>
      <Row index="262">
        <F>262</F>
        <F>518</F>
        <F>10808</F>
      </Row>
      <Row index="263">
        <F>263</F>
        <F>519</F>
        <F>10730</F>
      </Row>
      <Row index="264">
        <F>264</F>
        <F>520</F>
        <F>10979</F>
      </Row>
      <Row index="265">
        <F>265</F>
        <F>521</F>
        <F>10892</F>
      </Row>
      <Row index="266">
        <F>266</F>
        <F>522</F>
        <F>10848</F>
      </Row>
      <Row index="267">
        <F>267</F>
        <F>523</F>
        <F>10803</F>
      </Row>
      <Row index="268">
        <F>268</F>
        <F>524</F>
        <F>11052</F>
      </Row>
      <Row index="269">
        <F>269</F>
        <F>525</F>
        <F>11158</F>
      </Row>
      <Row index="270">
        <F>270</F>
        <F>526</F>
        <F>10753</F>
      </Row>
      <Row index="271">
        <F>271</F>
        <F>527</F>
        <F>10481</F>
      </Row>
      <Row index="272">
        <F>272</F>
        <F>528</F>
        <F>10827</F>
      </Row>
      <Row index="273">
        <F>273</F>
        <F>529</F>
        <F>10934</F>
      </Row>
      <Row index="274">
        <F>274</F>
        <F>530</F>
        <F>10829</F>
      </Row>
      <Row index="275">
        <F>275</F>
        <F>531</F>
        <F>11292</F>
      </Row>
      <Row index="276">
        <F>276</F>
        <F>532</F>
        <F>11150</F>
      </Row>
      <Row index="277">
        <F>277</F>
        <F>533</F>
        <F>10948</F>
      </Row>
      <Row index="278">
        <F>278</F>
        <F>534</F>
        <F>11080</F>
      </Row>
      <Row index="279">
        <F>279</F>
        <F>535</F>
        <F>10990</F>
      </Row>
      <Row index="280">
        <F>280</F>
        <F>536</F>
        <F>11054</F>
      </Row>
      <Row index="281">
        <F>281</F>
        <F>537</F>
        <F>10928</F>
      </Row>
      <Row index="282">
        <F>282</F>
        <F>538</F>
        <F>11333</F>
      </Row>
      <Row index="283">
        <F>283</F>
        <F>539</F>
        <F>11080</F>
      </Row>
      <Row index="284">
        <F>284</F>
        <F>540</F>
        <F>11083</F>
      </Row>
      <Row index="285">
        <F>285</F>
        <F>541</F>
        <F>10991</F>
      </Row>
      <Row index="286">
        <F>286</F>
        <F>542</F>
        <F>11092</F>
      </Row>
      <Row index="287">
        <F>287</F>
        <F>543</F>
        <F>11277</F>
      </Row>
      <Row index="288">
        <F>288</F>
        <F>544</F>
        <F>11175</F>
      </Row>
      <Row index="289">
        <F>289</F>
        <F>545</F>
        <F>11201</F>
      </Row>
      <Row index="290">
        <F>290</F>
        <F>546</F>
        <F>11427</F>
      </Row>
      <Row index="291">
        <F>291</F>
        <F>547</F>
        <F>11444</F>
      </Row>
      <Row index="292">
        <F>292</F>
        <F>548</F>
        <F>11410</F>
      </Row>
      <Row index="293">
        <F>293</F>
        <F>549</F>
        <F>11192</F>
      </Row>
      <Row index="294">
        <F>294</F>
        <F>550</F>
        <F>11364</F>
      </Row>
      <Row index="295">
        <F>295</F>
        <F>551</F>
        <F>11338</F>
      </Row>
      <Row index="296">
        <F>296</F>
        <F>552</F>
        <F>11675</F>
      </Row>
      <Row index="297">
        <F>297</F>
        <F>553</F>
        <F>11782</F>
      </Row>
      <Row index="298">
        <F>298</F>
        <F>554</F>
        <F>11637</F>
      </Row>
      <Row index="299">
        <F>299</F>
        <F>555</F>
        <F>11646</F>
      </Row>
      <Row index="300">
        <F>300</F>
        <F>556</F>
        <F>11722</F>
      </Row>
      <Row index="301">
        <F>301</F>
        <F>557</F>
        <F>11907</F>
      </Row>
      <Row index="302">
        <F>302</F>
        <F>558</F>
        <F>11770</F>
      </Row>
      <Row index="303">
        <F>303</F>
        <F>559</F>
        <F>11747</F>
      </Row>
      <Row index="304">
        <F>304</F>
        <F>560</F>
        <F>11701</F>
      </Row>
      <Row index="305">
        <F>305</F>
        <F>561</F>
        <F>11554</F>
      </Row>
      <Row index="306">
        <F>306</F>
        <F>562</F>
        <F>11514</F>
      </Row>
      <Row index="307">
        <F>307</F>
        <F>563</F>
        <F>11679</F>
      </Row>
      <Row index="308">
        <F>308</F>
        <F>564</F>
        <F>11503</F>
      </Row>
      <Row index="309">
        <F>309</F>
        <F>565</F>
        <F>11852</F>
      </Row>
      <Row index="310">
        <F>310</F>
        <F>566</F>
        <F>11673</F>
      </Row>
      <Row index="311">
        <F>311</F>
        <F>567</F>
        <F>12313</F>
      </Row>
      <Row index="312">
        <F>312</F>
        <F>568</F>
        <F>11728</F>
      </Row>
      <Row index="313">
        <F>313</F>
        <F>569</F>
        <F>11893</F>
      </Row>
      <Row index="314">
        <F>314</F>
        <F>570</F>
        <F>11957</F>
      </Row>
      <Row index="315">
        <F>315</F>
        <F>571</F>
        <F>11882</F>
      </Row>
      <Row index="316">
        <F>316</F>
        <F>572</F>
        <F>11964</F>
      </Row>
      <Row index="317">
        <F>317</F>
        <F>573</F>
        <F>12193</F>
      </Row>
      <Row index="318">
        <F>318</F>
        <F>574</F>
        <F>12445</F>
      </Row>
      <Row index="319">
        <F>319</F>
        <F>575</F>
        <F>12207</F>
      </Row>
      <Row index="320">
        <F>320</F>
        <F>576</F>
        <F>12370</F>
      </Row>
      <Row index="321">
        <F>321</F>
        <F>577</F>
        <F>12328</F>
      </Row>
      <Row index="322">
        <F>322</F>
        <F>578</F>
        <F>12342</F>
      </Row>
      <Row index="323">
        <F>323</F>
        <F>579</F>
        <F>12345</F>
      </Row>
      <Row index="324">
        <F>324</F>
        <F>580</F>
        <F>12652</F>
      </Row>
      <Row index="325">
        <F>325</F>
        <F>581</F>
        <F>12374</F>
      </Row>
      <Row index="326">
        <F>326</F>
        <F>582</F>
        <F>12380</F>
      </Row>
      <Row index="327">
        <F>327</F>
        <F>583</F>
        <F>12477</F>
      </Row>
      <Row index="328">
        <F>328</F>
        <F>584</F>
        <F>12384</F>
      </Row>
      <Row index="329">
        <F>329</F>
        <F>585</F>
        <F>12294</F>
      </Row>
      <Row index="330">
        <F>330</F>
        <F>586</F>
        <F>12222</F>
      </Row>
      <Row index="331">
        <F>331</F>
        <F>587</F>
        <F>11905</F>
      </Row>
      <Row index="332">
        <F>332</F>
        <F>588</F>
        <F>11914</F>
      </Row>
      <Row index="333">
        <F>333</F>
        <F>589</F>
        <F>12041</F>
      </Row>
      <Row index="334">
        <F>334</F>
        <F>590</F>
        <F>12032</F>
      </Row>
      <Row index="335">
        <F>335</F>
        <F>591</F>
        <F>11857</F>
      </Row>
      <Row index="336">
        <F>336</F>
        <F>592</F>
        <F>11650</F>
      </Row>
      <Row index="337">
        <F>337</F>
        <F>593</F>
        <F>11648</F>
      </Row>
      <Row index="338">
        <F>338</F>
        <F>594</F>
        <F>11514</F>
      </Row>
      <Row index="339">
        <F>339</F>
        <F>595</F>
        <F>11642</F>
      </Row>
      <Row index="340">
        <F>340</F>
        <F>596</F>
        <F>13082</F>
      </Row>
      <Row index="341">
        <F>341</F>
        <F>597</F>
        <F>11841</F>
      </Row>
      <Row index="342">
        <F>342</F>
        <F>598</F>
        <F>11945</F>
      </Row>
      <Row index="343">
        <F>343</F>
        <F>599</F>
        <F>11893</F>
      </Row>
      <Row index="344">
        <F>344</F>
        <F>600</F>
        <F>11868</F>
      </Row>
      <Row index="345">
        <F>345</F>
        <F>601</F>
        <F>11893</F>
      </Row>
      <Row index="346">
        <F>346</F>
        <F>602</F>
        <F>11953</F>
      </Row>
      <Row index="347">
        <F>347</F>
        <F>603</F>
        <F>12062</F>
      </Row>
      <Row index="348">
        <F>348</F>
        <F>604</F>
        <F>11898</F>
      </Row>
      <Row index="349">
        <F>349</F>
        <F>605</F>
        <F>12122</F>
      </Row>
      <Row index="350">
        <F>350</F>
        <F>606</F>
        <F>12009</F>
      </Row>
      <Row index="351">
        <F>351</F>
        <F>607</F>
        <F>12295</F>
      </Row>
      <Row index="352">
        <F>352</F>
        <F>608</F>
        <F>12451</F>
      </Row>
      <Row index="353">
        <F>353</F>
        <F>609</F>
        <F>12641</F>
      </Row>
      <Row index="354">
        <F>354</F>
        <F>610</F>
        <F>12414</F>
      </Row>
      <Row index="355">
        <F>355</F>
        <F>611</F>
        <F>12863</F>
      </Row>
      <Row index="356">
        <F>356</F>
        <F>612</F>
        <F>12865</F>
      </Row>
      <Row index="357">
        <F>357</F>
        <F>613</F>
        <F>13621</F>
      </Row>
      <Row index="358">
        <F>358</F>
        <F>614</F>
        <F>13070</F>
      </Row>
      <Row index="359">
        <F>359</F>
        <F>615</F>
        <F>12946</F>
      </Row>
      <Row index="360">
        <F>360</F>
        <F>616</F>
        <F>13302</F>
      </Row>
      <Row index="361">
        <F>361</F>
        <F>617</F>
        <F>13403</F>
      </Row>
      <Row index="362">
        <F>362</F>
        <F>618</F>
        <F>13125</F>
      </Row>
      <Row index="363">
        <F>363</F>
        <F>619</F>
        <F>12756</F>
      </Row>
      <Row index="364">
        <F>364</F>
        <F>620</F>
        <F>12768</F>
      </Row>
      <Row index="365">
        <F>365</F>
        <F>621</F>
        <F>12735</F>
      </Row>
      <Row index="366">
        <F>366</F>
        <F>622</F>
        <F>12444</F>
      </Row>
      <Row index="367">
        <F>367</F>
        <F>623</F>
        <F>12169</F>
      </Row>
      <Row index="368">
        <F>368</F>
        <F>624</F>
        <F>12132</F>
      </Row>
      <Row index="369">
        <F>369</F>
        <F>625</F>
        <F>12110</F>
      </Row>
      <Row index="370">
        <F>370</F>
        <F>626</F>
        <F>12167</F>
      </Row>
      <Row index="371">
        <F>371</F>
        <F>627</F>
        <F>12070</F>
      </Row>
      <Row index="372">
        <F>372</F>
        <F>628</F>
        <F>12223</F>
      </Row>
      <Row index="373">
        <F>373</F>
        <F>629</F>
        <F>11975</F>
      </Row>
      <Row index="374">
        <F>374</F>
        <F>630</F>
        <F>11948</F>
      </Row>
      <Row index="375">
        <F>375</F>
        <F>631</F>
        <F>11828</F>
      </Row>
      <Row index="376">
        <F>376</F>
        <F>632</F>
        <F>11693</F>
      </Row>
      <Row index="377">
        <F>377</F>
        <F>633</F>
        <F>11747</F>
      </Row>
      <Row index="378">
        <F>378</F>
        <F>634</F>
        <F>11666</F>
      </Row>
      <Row index="379">
        <F>379</F>
        <F>635</F>
        <F>11529</F>
      </Row>
      <Row index="380">
        <F>380</F>
        <F>636</F>
        <F>11448</F>
      </Row>
      <Row index="381">
        <F>381</F>
        <F>637</F>
        <F>11530</F>
      </Row>
      <Row index="382">
        <F>382</F>
        <F>638</F>
        <F>11401</F>
      </Row>
      <Row index="383">
        <F>383</F>
        <F>639</F>
        <F>11306</F>
      </Row>
      <Row index="384">
        <F>384</F>
        <F>640</F>
        <F>11184</F>
      </Row>
      <Row index="385">
        <F>385</F>
        <F>641</F>
        <F>11399</F>
      </Row>
      <Row index="386">
        <F>386</F>
        <F>642</F>
        <F>11212</F>
      </Row>
      <Row index="387">
        <F>387</F>
        <F>643</F>
        <F>11205</F>
      </Row>
      <Row index="388">
        <F>388</F>
        <F>644</F>
        <F>11227</F>
      </Row>
      <Row index="389">
        <F>389</F>
        <F>645</F>
        <F>11274</F>
      </Row>
      <Row index="390">
        <F>390</F>
        <F>646</F>
        <F>11229</F>
      </Row>
      <Row index="391">
        <F>391</F>
        <F>647</F>
        <F>11337</F>
      </Row>
      <Row index="392">
        <F>392</F>
        <F>648</F>
        <F>11113</F>
      </Row>
      <Row index="393">
        <F>393</F>
        <F>649</F>
        <F>11319</F>
      </Row>
      <Row index="394">
        <F>394</F>
        <F>650</F>
        <F>11382</F>
      </Row>
      <Row index="395">
        <F>395</F>
        <F>651</F>
        <F>11531</F>
      </Row>
      <Row index="396">
        <F>396</F>
        <F>652</F>
        <F>11441</F>
      </Row>
      <Row index="397">
        <F>397</F>
        <F>653</F>
        <F>11373</F>
      </Row>
      <Row index="398">
        <F>398</F>
        <F>654</F>
        <F>11327</F>
      </Row>
      <Row index="399">
        <F>399</F>
        <F>655</F>
        <F>11485</F>
      </Row>
      <Row index="400">
        <F>400</F>
        <F>656</F>
        <F>11498</F>
      </Row>
      <Row index="401">
        <F>401</F>
        <F>657</F>
        <F>11432</F>
      </Row>
      <Row index="402">
        <F>402</F>
        <F>658</F>
        <F>11603</F>
      </Row>
      <Row index="403">
        <F>403</F>
        <F>659</F>
        <F>11361</F>
      </Row>
      <Row index="404">
        <F>404</F>
        <F>660</F>
        <F>11334</F>
      </Row>
      <Row index="405">
        <F>405</F>
        <F>661</F>
        <F>11997</F>
      </Row>
      <Row index="406">
        <F>406</F>
        <F>662</F>
        <F>11533</F>
      </Row>
      <Row index="407">
        <F>407</F>
        <F>663</F>
        <F>11733</F>
      </Row>
      <Row index="408">
        <F>408</F>
        <F>664</F>
        <F>11730</F>
      </Row>
      <Row index="409">
        <F>409</F>
        <F>665</F>
        <F>11707</F>
      </Row>
      <Row index="410">
        <F>410</F>
        <F>666</F>
        <F>11684</F>
      </Row>
      <Row index="411">
        <F>411</F>
        <F>667</F>
        <F>11587</F>
      </Row>
      <Row index="412">
        <F>412</F>
        <F>668</F>
        <F>11579</F>
      </Row>
      <Row index="413">
        <F>413</F>
        <F>669</F>
        <F>11440</F>
      </Row>
      <Row index="414">
        <F>414</F>
        <F>670</F>
        <F>11576</F>
      </Row>
      <Row index="415">
        <F>415</F>
        <F>671</F>
        <F>11617</F>
      </Row>
      <Row index="416">
        <F>416</F>
        <F>672</F>
        <F>11382</F>
      </Row>
      <Row index="417">
        <F>417</F>
        <F>673</F>
        <F>11449</F>
      </Row>
      <Row index="418">
        <F>418</F>
        <F>674</F>
        <F>11265</F>
      </Row>
      <Row index="419">
        <F>419</F>
        <F>675</F>
        <F>11333</F>
      </Row>
      <Row index="420">
        <F>420</F>
        <F>676</F>
        <F>11537</F>
      </Row>
      <Row index="421">
        <F>421</F>
        <F>677</F>
        <F>11380</F>
      </Row>
      <Row index="422">
        <F>422</F>
        <F>678</F>
        <F>11315</F>
      </Row>
      <Row index="423">
        <F>423</F>
        <F>679</F>
        <F>11462</F>
      </Row>
      <Row index="424">
        <F>424</F>
        <F>680</F>
        <F>11473</F>
      </Row>
      <Row index="425">
        <F>425</F>
        <F>681</F>
        <F>11210</F>
      </Row>
      <Row index="426">
        <F>426</F>
        <F>682</F>
        <F>11383</F>
      </Row>
      <Row index="427">
        <F>427</F>
        <F>683</F>
        <F>11585</F>
      </Row>
      <Row index="428">
        <F>428</F>
        <F>684</F>
        <F>11368</F>
      </Row>
      <Row index="429">
        <F>429</F>
        <F>685</F>
        <F>11108</F>
      </Row>
      <Row index="430">
        <F>430</F>
        <F>686</F>
        <F>11196</F>
      </Row>
      <Row index="431">
        <F>431</F>
        <F>687</F>
        <F>11118</F>
      </Row>
      <Row index="432">
        <F>432</F>
        <F>688</F>
        <F>11209</F>
      </Row>
      <Row index="433">
        <F>433</F>
        <F>689</F>
        <F>10884</F>
      </Row>
      <Row index="434">
        <F>434</F>
        <F>690</F>
        <F>10961</F>
      </Row>
      <Row index="435">
        <F>435</F>
        <F>691</F>
        <F>11061</F>
      </Row>
      <Row index="436">
        <F>436</F>
        <F>692</F>
        <F>11086</F>
      </Row>
      <Row index="437">
        <F>437</F>
        <F>693</F>
        <F>11130</F>
      </Row>
      <Row index="438">
        <F>438</F>
        <F>694</F>
        <F>11140</F>
      </Row>
      <Row index="439">
        <F>439</F>
        <F>695</F>
        <F>10972</F>
      </Row>
      <Row index="440">
        <F>440</F>
        <F>696</F>
        <F>10992</F>
      </Row>
      <Row index="441">
        <F>441</F>
        <F>697</F>
        <F>10956</F>
      </Row>
      <Row index="442">
        <F>442</F>
        <F>698</F>
        <F>10878</F>
      </Row>
      <Row index="443">
        <F>443</F>
        <F>699</F>
        <F>10770</F>
      </Row>
      <Row index="444">
        <F>444</F>
        <F>700</F>
        <F>10801</F>
      </Row>
      <Row index="445">
        <F>445</F>
        <F>701</F>
        <F>10762</F>
      </Row>
      <Row index="446">
        <F>446</F>
        <F>702</F>
        <F>10862</F>
      </Row>
      <Row index="447">
        <F>447</F>
        <F>703</F>
        <F>10773</F>
      </Row>
      <Row index="448">
        <F>448</F>
        <F>704</F>
        <F>10823</F>
      </Row>
      <Row index="449">
        <F>449</F>
        <F>705</F>
        <F>10579</F>
      </Row>
      <Row index="450">
        <F>450</F>
        <F>706</F>
        <F>10585</F>
      </Row>
      <Row index="451">
        <F>451</F>
        <F>707</F>
        <F>10449</F>
      </Row>
      <Row index="452">
        <F>452</F>
        <F>708</F>
        <F>10661</F>
      </Row>
      <Row index="453">
        <F>453</F>
        <F>709</F>
        <F>10468</F>
      </Row>
      <Row index="454">
        <F>454</F>
        <F>710</F>
        <F>10408</F>
      </Row>
      <Row index="455">
        <F>455</F>
        <F>711</F>
        <F>10554</F>
      </Row>
      <Row index="456">
        <F>456</F>
        <F>712</F>
        <F>10574</F>
      </Row>
      <Row index="457">
        <F>457</F>
        <F>713</F>
        <F>10914</F>
      </Row>
      <Row index="458">
        <F>458</F>
        <F>714</F>
        <F>10181</F>
      </Row>
      <Row index="459">
        <F>459</F>
        <F>715</F>
        <F>10515</F>
      </Row>
      <Row index="460">
        <F>460</F>
        <F>716</F>
        <F>10436</F>
      </Row>
      <Row index="461">
        <F>461</F>
        <F>717</F>
        <F>10338</F>
      </Row>
      <Row index="462">
        <F>462</F>
        <F>718</F>
        <F>10208</F>
      </Row>
      <Row index="463">
        <F>463</F>
        <F>719</F>
        <F>10198</F>
      </Row>
      <Row index="464">
        <F>464</F>
        <F>720</F>
        <F>10273</F>
      </Row>
      <Row index="465">
        <F>465</F>
        <F>721</F>
        <F>10432</F>
      </Row>
      <Row index="466">
        <F>466</F>
        <F>722</F>
        <F>10264</F>
      </Row>
      <Row index="467">
        <F>467</F>
        <F>723</F>
        <F>10169</F>
      </Row>
      <Row index="468">
        <F>468</F>
        <F>724</F>
        <F>10369</F>
      </Row>
      <Row index="469">
        <F>469</F>
        <F>725</F>
        <F>10350</F>
      </Row>
      <Row index="470">
        <F>470</F>
        <F>726</F>
        <F>10201</F>
      </Row>
      <Row index="471">
        <F>471</F>
        <F>727</F>
        <F>10383</F>
      </Row>
      <Row index="472">
        <F>472</F>
        <F>728</F>
        <F>10386</F>
      </Row>
      <Row index="473">
        <F>473</F>
        <F>729</F>
        <F>10261</F>
      </Row>
      <Row index="474">
        <F>474</F>
        <F>730</F>
        <F>10147</F>
      </Row>
      <Row index="475">
        <F>475</F>
        <F>731</F>
        <F>10125</F>
      </Row>
      <Row index="476">
        <F>476</F>
        <F>732</F>
        <F>10089</F>
      </Row>
      <Row index="477">
        <F>477</F>
        <F>733</F>
        <F>10259</F>
      </Row>
      <Row index="478">
        <F>478</F>
        <F>734</F>
        <F>10158</F>
      </Row>
      <Row index="479">
        <F>479</F>
        <F>735</F>
        <F>10010</F>
      </Row>
      <Row index="480">
        <F>480</F>
        <F>736</F>
        <F>10067</F>
      </Row>
      <Row index="481">
        <F>481</F>
        <F>737</F>
        <F>10043</F>
      </Row>
      <Row index="482">
        <F>482</F>
        <F>738</F>
        <F>10059</F>
      </Row>
      <Row index="483">
        <F>483</F>
        <F>739</F>
        <F>10330</F>
      </Row>
      <Row index="484">
        <F>484</F>
        <F>740</F>
        <F>10005</F>
      </Row>
      <Row index="485">
        <F>485</F>
        <F>741</F>
        <F>9793</F>
      </Row>
      <Row index="486">
        <F>486</F>
        <F>742</F>
        <F>9980</F>
      </Row>
      <Row index="487">
        <F>487</F>
        <F>743</F>
        <F>9976</F>
      </Row>
      <Row index="488">
        <F>488</F>
        <F>744</F>
        <F>9804</F>
      </Row>
      <Row index="489">
        <F>489</F>
        <F>745</F>
        <F>9763</F>
      </Row>
      <Row index="490">
        <F>490</F>
        <F>746</F>
        <F>9857</F>
      </Row>
      <Row index="491">
        <F>491</F>
        <F>747</F>
        <F>9824</F>
      </Row>
      <Row index="492">
        <F>492</F>
        <F>748</F>
        <F>9754</F>
      </Row>
      <Row index="493">
        <F>493</F>
        <F>749</F>
        <F>9784</F>
      </Row>
      <Row index="494">
        <F>494</F>
        <F>750</F>
        <F>9642</F>
      </Row>
      <Row index="495">
        <F>495</F>
        <F>751</F>
        <F>9760</F>
      </Row>
      <Row index="496">
        <F>496</F>
        <F>752</F>
        <F>9716</F>
      </Row>
      <Row index="497">
        <F>497</F>
        <F>753</F>
        <F>9783</F>
      </Row>
      <Row index="498">
        <F>498</F>
        <F>754</F>
        <F>9802</F>
      </Row>
      <Row index="499">
        <F>499</F>
        <F>755</F>
        <F>9760</F>
      </Row>
      <Row index="500">
        <F>500</F>
        <F>756</F>
        <F>9632</F>
      </Row>
      <Row index="501">
        <F>501</F>
        <F>757</F>
        <F>9485</F>
      </Row>
      <Row index="502">
        <F>502</F>
        <F>758</F>
        <F>9501</F>
      </Row>
      <Row index="503">
        <F>503</F>
        <F>759</F>
        <F>9649</F>
      </Row>
      <Row index="504">
        <F>504</F>
        <F>760</F>
        <F>9576</F>
      </Row>
      <Row index="505">
        <F>505</F>
        <F>761</F>
        <F>9625</F>
      </Row>
      <Row index="506">
        <F>506</F>
        <F>762</F>
        <F>9649</F>
      </Row>
      <Row index="507">
        <F>507</F>
        <F>763</F>
        <F>9668</F>
      </Row>
      <Row index="508">
        <F>508</F>
        <F>764</F>
        <F>9565</F>
      </Row>
      <Row index="509">
        <F>509</F>
        <F>765</F>
        <F>9551</F>
      </Row>
      <Row index="510">
        <F>510</F>
        <F>766</F>
        <F>9565</F>
      </Row>
      <Row index="511">
        <F>511</F>
        <F>767</F>
        <F>9541</F>
      </Row>
      <Row index="512">
        <F>512</F>
        <F>768</F>
        <F>9704</F>
      </Row>
      <Row index="513">
        <F>513</F>
        <F>769</F>
        <F>9507</F>
      </Row>
      <Row index="514">
        <F>514</F>
        <F>770</F>
        <F>9432</F>
      </Row>
      <Row index="515">
        <F>515</F>
        <F>771</F>
        <F>9459</F>
      </Row>
      <Row index="516">
        <F>516</F>
        <F>772</F>
        <F>9312</F>
      </Row>
      <Row index="517">
        <F>517</F>
        <F>773</F>
        <F>9538</F>
      </Row>
      <Row index="518">
        <F>518</F>
        <F>774</F>
        <F>9503</F>
      </Row>
      <Row index="519">
        <F>519</F>
        <F>775</F>
        <F>9516</F>
      </Row>
      <Row index="520">
        <F>520</F>
        <F>776</F>
        <F>9402</F>
      </Row>
      <Row index="521">
        <F>521</F>
        <F>777</F>
        <F>9322</F>
      </Row>
      <Row index="522">
        <F>522</F>
        <F>778</F>
        <F>9432</F>
      </Row>
      <Row index="523">
        <F>523</F>
        <F>779</F>
        <F>9401</F>
      </Row>
      <Row index="524">
        <F>524</F>
        <F>780</F>
        <F>9381</F>
      </Row>
      <Row index="525">
        <F>525</F>
        <F>781</F>
        <F>9385</F>
      </Row>
      <Row index="526">
        <F>526</F>
        <F>782</F>
        <F>9467</F>
      </Row>
      <Row index="527">
        <F>527</F>
        <F>783</F>
        <F>9492</F>
      </Row>
      <Row index="528">
        <F>528</F>
        <F>784</F>
        <F>9027</F>
      </Row>
      <Row index="529">
        <F>529</F>
        <F>785</F>
        <F>9423</F>
      </Row>
      <Row index="530">
        <F>530</F>
        <F>786</F>
        <F>9376</F>
      </Row>
      <Row index="531">
        <F>531</F>
        <F>787</F>
        <F>9391</F>
      </Row>
      <Row index="532">
        <F>532</F>
        <F>788</F>
        <F>9212</F>
      </Row>
      <Row index="533">
        <F>533</F>
        <F>789</F>
        <F>9264</F>
      </Row>
      <Row index="534">
        <F>534</F>
        <F>790</F>
        <F>9244</F>
      </Row>
      <Row index="535">
        <F>535</F>
        <F>791</F>
        <F>9141</F>
      </Row>
      <Row index="536">
        <F>536</F>
        <F>792</F>
        <F>9311</F>
      </Row>
      <Row index="537">
        <F>537</F>
        <F>793</F>
        <F>9038</F>
      </Row>
      <Row index="538">
        <F>538</F>
        <F>794</F>
        <F>9396</F>
      </Row>
      <Row index="539">
        <F>539</F>
        <F>795</F>
        <F>9162</F>
      </Row>
      <Row index="540">
        <F>540</F>
        <F>796</F>
        <F>9232</F>
      </Row>
      <Row index="541">
        <F>541</F>
        <F>797</F>
        <F>9239</F>
      </Row>
      <Row index="542">
        <F>542</F>
        <F>798</F>
        <F>9033</F>
      </Row>
      <Row index="543">
        <F>543</F>
        <F>799</F>
        <F>9023</F>
      </Row>
      <Row index="544">
        <F>544</F>
        <F>800</F>
        <F>9250</F>
      </Row>
      <Row index="545">
        <F>545</F>
        <F>801</F>
        <F>8945</F>
      </Row>
      <Row index="546">
        <F>546</F>
        <F>802</F>
        <F>9020</F>
      </Row>
      <Row index="547">
        <F>547</F>
        <F>803</F>
        <F>8975</F>
      </Row>
      <Row index="548">
        <F>548</F>
        <F>804</F>
        <F>9226</F>
      </Row>
      <Row index="549">
        <F>549</F>
        <F>805</F>
        <F>9043</F>
      </Row>
      <Row index="550">
        <F>550</F>
        <F>806</F>
        <F>8881</F>
      </Row>
      <Row index="551">
        <F>551</F>
        <F>807</F>
        <F>9006</F>
      </Row>
      <Row index="552">
        <F>552</F>
        <F>808</F>
        <F>9124</F>
      </Row>
      <Row index="553">
        <F>553</F>
        <F>809</F>
        <F>9132</F>
      </Row>
      <Row index="554">
        <F>554</F>
        <F>810</F>
        <F>9051</F>
      </Row>
      <Row index="555">
        <F>555</F>
        <F>811</F>
        <F>9030</F>
      </Row>
      <Row index="556">
        <F>556</F>
        <F>812</F>
        <F>8889</F>
      </Row>
      <Row index="557">
        <F>557</F>
        <F>813</F>
        <F>9144</F>
      </Row>
      <Row index="558">
        <F>558</F>
        <F>814</F>
        <F>9009</F>
      </Row>
      <Row index="559">
        <F>559</F>
        <F>815</F>
        <F>8913</F>
      </Row>
      <Row index="560">
        <F>560</F>
        <F>816</F>
        <F>8939</F>
      </Row>
      <Row index="561">
        <F>561</F>
        <F>817</F>
        <F>8986</F>
      </Row>
      <Row index="562">
        <F>562</F>
        <F>818</F>
        <F>8926</F>
      </Row>
      <Row index="563">
        <F>563</F>
        <F>819</F>
        <F>8748</F>
      </Row>
      <Row index="564">
        <F>564</F>
        <F>820</F>
        <F>8916</F>
      </Row>
      <Row index="565">
        <F>565</F>
        <F>821</F>
        <F>9041</F>
      </Row>
      <Row index="566">
        <F>566</F>
        <F>822</F>
        <F>8897</F>
      </Row>
      <Row index="567">
        <F>567</F>
        <F>823</F>
        <F>8926</F>
      </Row>
      <Row index="568">
        <F>568</F>
        <F>824</F>
        <F>8813</F>
      </Row>
      <Row index="569">
        <F>569</F>
        <F>825</F>
        <F>8599</F>
      </Row>
      <Row index="570">
        <F>570</F>
        <F>826</F>
        <F>8782</F>
      </Row>
      <Row index="571">
        <F>571</F>
        <F>827</F>
        <F>8838</F>
      </Row>
      <Row index="572">
        <F>572</F>
        <F>828</F>
        <F>8858</F>
      </Row>
      <Row index="573">
        <F>573</F>
        <F>829</F>
        <F>8659</F>
      </Row>
      <Row index="574">
        <F>574</F>
        <F>830</F>
        <F>8634</F>
      </Row>
      <Row index="575">
        <F>575</F>
        <F>831</F>
        <F>8708</F>
      </Row>
      <Row index="576">
        <F>576</F>
        <F>832</F>
        <F>8566</F>
      </Row>
      <Row index="577">
        <F>577</F>
        <F>833</F>
        <F>8761</F>
      </Row>
      <Row index="578">
        <F>578</F>
        <F>834</F>
        <F>8525</F>
      </Row>
      <Row index="579">
        <F>579</F>
        <F>835</F>
        <F>8616</F>
      </Row>
      <Row index="580">
        <F>580</F>
        <F>836</F>
        <F>8730</F>
      </Row>
      <Row index="581">
        <F>581</F>
        <F>837</F>
        <F>8581</F>
      </Row>
      <Row index="582">
        <F>582</F>
        <F>838</F>
        <F>8308</F>
      </Row>
      <Row index="583">
        <F>583</F>
        <F>839</F>
        <F>8598</F>
      </Row>
      <Row index="584">
        <F>584</F>
        <F>840</F>
        <F>8632</F>
      </Row>
      <Row index="585">
        <F>585</F>
        <F>841</F>
        <F>8443</F>
      </Row>
      <Row index="586">
        <F>586</F>
        <F>842</F>
        <F>8567</F>
      </Row>
      <Row index="587">
        <F>587</F>
        <F>843</F>
        <F>8462</F>
      </Row>
      <Row index="588">
        <F>588</F>
        <F>844</F>
        <F>8468</F>
      </Row>
      <Row index="589">
        <F>589</F>
        <F>845</F>
        <F>8364</F>
      </Row>
      <Row index="590">
        <F>590</F>
        <F>846</F>
        <F>8372</F>
      </Row>
      <Row index="591">
        <F>591</F>
        <F>847</F>
        <F>8390</F>
      </Row>
      <Row index="592">
        <F>592</F>
        <F>848</F>
        <F>8355</F>
      </Row>
      <Row index="593">
        <F>593</F>
        <F>849</F>
        <F>8114</F>
      </Row>
      <Row index="594">
        <F>594</F>
        <F>850</F>
        <F>8350</F>
      </Row>
      <Row index="595">
        <F>595</F>
        <F>851</F>
        <F>8226</F>
      </Row>
      <Row index="596">
        <F>596</F>
        <F>852</F>
        <F>8249</F>
      </Row>
      <Row index="597">
        <F>597</F>
        <F>853</F>
        <F>8305</F>
      </Row>
      <Row index="598">
        <F>598</F>
        <F>854</F>
        <F>8398</F>
      </Row>
      <Row index="599">
        <F>599</F>
        <F>855</F>
        <F>8343</F>
      </Row>
      <Row index="600">
        <F>600</F>
        <F>856</F>
        <F>8255</F>
      </Row>
      <Row index="601">
        <F>601</F>
        <F>857</F>
        <F>8100</F>
      </Row>
      <Row index="602">
        <F>602</F>
        <F>858</F>
        <F>8163</F>
      </Row>
      <Row index="603">
        <F>603</F>
        <F>859</F>
        <F>8242</F>
      </Row>
      <Row index="604">
        <F>604</F>
        <F>860</F>
        <F>8273</F>
      </Row>
      <Row index="605">
        <F>605</F>
        <F>861</F>
        <F>8094</F>
      </Row>
      <Row index="606">
        <F>606</F>
        <F>862</F>
        <F>8281</F>
      </Row>
      <Row index="607">
        <F>607</F>
        <F>863</F>
        <F>8279</F>
      </Row>
      <Row index="608">
        <F>608</F>
        <F>864</F>
        <F>8285</F>
      </Row>
      <Row index="609">
        <F>609</F>
        <F>865</F>
        <F>8162</F>
      </Row>
      <Row index="610">
        <F>610</F>
        <F>866</F>
        <F>8180</F>
      </Row>
      <Row index="611">
        <F>611</F>
        <F>867</F>
        <F>8301</F>
      </Row>
      <Row index="612">
        <F>612</F>
        <F>868</F>
        <F>8114</F>
      </Row>
      <Row index="613">
        <F>613</F>
        <F>869</F>
        <F>7935</F>
      </Row>
      <Row index="614">
        <F>614</F>
        <F>870</F>
        <F>7902</F>
      </Row>
      <Row index="615">
        <F>615</F>
        <F>871</F>
        <F>8141</F>
      </Row>
      <Row index="616">
        <F>616</F>
        <F>872</F>
        <F>7847</F>
      </Row>
      <Row index="617">
        <F>617</F>
        <F>873</F>
        <F>8129</F>
      </Row>
      <Row index="618">
        <F>618</F>
        <F>874</F>
        <F>8047</F>
      </Row>
      <Row index="619">
        <F>619</F>
        <F>875</F>
        <F>7774</F>
      </Row>
      <Row index="620">
        <F>620</F>
        <F>876</F>
        <F>7891</F>
      </Row>
      <Row index="621">
        <F>621</F>
        <F>877</F>
        <F>7871</F>
      </Row>
      <Row index="622">
        <F>622</F>
        <F>878</F>
        <F>7932</F>
      </Row>
      <Row index="623">
        <F>623</F>
        <F>879</F>
        <F>7895</F>
      </Row>
      <Row index="624">
        <F>624</F>
        <F>880</F>
        <F>7882</F>
      </Row>
      <Row index="625">
        <F>625</F>
        <F>881</F>
        <F>7782</F>
      </Row>
      <Row index="626">
        <F>626</F>
        <F>882</F>
        <F>7871</F>
      </Row>
      <Row index="627">
        <F>627</F>
        <F>883</F>
        <F>7835</F>
      </Row>
      <Row index="628">
        <F>628</F>
        <F>884</F>
        <F>7884</F>
      </Row>
      <Row index="629">
        <F>629</F>
        <F>885</F>
        <F>7746</F>
      </Row>
      <Row index="630">
        <F>630</F>
        <F>886</F>
        <F>7459</F>
      </Row>
      <Row index="631">
        <F>631</F>
        <F>887</F>
        <F>7759</F>
      </Row>
      <Row index="632">
        <F>632</F>
        <F>888</F>
        <F>7488</F>
      </Row>
      <Row index="633">
        <F>633</F>
        <F>889</F>
        <F>7734</F>
      </Row>
      <Row index="634">
        <F>634</F>
        <F>890</F>
        <F>7613</F>
      </Row>
      <Row index="635">
        <F>635</F>
        <F>891</F>
        <F>7674</F>
      </Row>
      <Row index="636">
        <F>636</F>
        <F>892</F>
        <F>7577</F>
      </Row>
      <Row index="637">
        <F>637</F>
        <F>893</F>
        <F>7547</F>
      </Row>
      <Row index="638">
        <F>638</F>
        <F>894</F>
        <F>7599</F>
      </Row>
      <Row index="639">
        <F>639</F>
        <F>895</F>
        <F>7475</F>
      </Row>
      <Row index="640">
        <F>640</F>
        <F>896</F>
        <F>7456</F>
      </Row>
      <Row index="641">
        <F>641</F>
        <F>897</F>
        <F>7447</F>
      </Row>
      <Row index="642">
        <F>642</F>
        <F>898</F>
        <F>7379</F>
      </Row>
      <Row index="643">
        <F>643</F>
        <F>899</F>
        <F>7432</F>
      </Row>
      <Row index="644">
        <F>644</F>
        <F>900</F>
        <F>7258</F>
      </Row>
      <Row index="645">
        <F>645</F>
        <F>901</F>
        <F>7549</F>
      </Row>
      <Row index="646">
        <F>646</F>
        <F>902</F>
        <F>7473</F>
      </Row>
      <Row index="647">
        <F>647</F>
        <F>903</F>
        <F>7482</F>
      </Row>
      <Row index="648">
        <F>648</F>
        <F>904</F>
        <F>7288</F>
      </Row>
      <Row index="649">
        <F>649</F>
        <F>905</F>
        <F>7318</F>
      </Row>
      <Row index="650">
        <F>650</F>
        <F>906</F>
        <F>7439</F>
      </Row>
      <Row index="651">
        <F>651</F>
        <F>907</F>
        <F>7410</F>
      </Row>
      <Row index="652">
        <F>652</F>
        <F>908</F>
        <F>7537</F>
      </Row>
      <Row index="653">
        <F>653</F>
        <F>909</F>
        <F>7219</F>
      </Row>
      <Row index="654">
        <F>654</F>
        <F>910</F>
        <F>7256</F>
      </Row>
      <Row index="655">
        <F>655</F>
        <F>911</F>
        <F>7297</F>
      </Row>
      <Row index="656">
        <F>656</F>
        <F>912</F>
        <F>7465</F>
      </Row>
      <Row index="657">
        <F>657</F>
        <F>913</F>
        <F>7385</F>
      </Row>
      <Row index="658">
        <F>658</F>
        <F>914</F>
        <F>7125</F>
      </Row>
      <Row index="659">
        <F>659</F>
        <F>915</F>
        <F>7305</F>
      </Row>
      <Row index="660">
        <F>660</F>
        <F>916</F>
        <F>7167</F>
      </Row>
      <Row index="661">
        <F>661</F>
        <F>917</F>
        <F>7179</F>
      </Row>
      <Row index="662">
        <F>662</F>
        <F>918</F>
        <F>7157</F>
      </Row>
      <Row index="663">
        <F>663</F>
        <F>919</F>
        <F>7326</F>
      </Row>
      <Row index="664">
        <F>664</F>
        <F>920</F>
        <F>7118</F>
      </Row>
      <Row index="665">
        <F>665</F>
        <F>921</F>
        <F>7205</F>
      </Row>
      <Row index="666">
        <F>666</F>
        <F>922</F>
        <F>7062</F>
      </Row>
      <Row index="667">
        <F>667</F>
        <F>923</F>
        <F>7101</F>
      </Row>
      <Row index="668">
        <F>668</F>
        <F>924</F>
        <F>7107</F>
      </Row>
      <Row index="669">
        <F>669</F>
        <F>925</F>
        <F>7241</F>
      </Row>
      <Row index="670">
        <F>670</F>
        <F>926</F>
        <F>7111</F>
      </Row>
      <Row index="671">
        <F>671</F>
        <F>927</F>
        <F>7014</F>
      </Row>
      <Row index="672">
        <F>672</F>
        <F>928</F>
        <F>7210</F>
      </Row>
      <Row index="673">
        <F>673</F>
        <F>929</F>
        <F>7102</F>
      </Row>
      <Row index="674">
        <F>674</F>
        <F>930</F>
        <F>7046</F>
      </Row>
      <Row index="675">
        <F>675</F>
        <F>931</F>
        <F>6979</F>
      </Row>
      <Row index="676">
        <F>676</F>
        <F>932</F>
        <F>6851</F>
      </Row>
      <Row index="677">
        <F>677</F>
        <F>933</F>
        <F>6943</F>
      </Row>
      <Row index="678">
        <F>678</F>
        <F>934</F>
        <F>6915</F>
      </Row>
      <Row index="679">
        <F>679</F>
        <F>935</F>
        <F>7000</F>
      </Row>
      <Row index="680">
        <F>680</F>
        <F>936</F>
        <F>7088</F>
      </Row>
      <Row index="681">
        <F>681</F>
        <F>937</F>
        <F>6810</F>
      </Row>
      <Row index="682">
        <F>682</F>
        <F>938</F>
        <F>6930</F>
      </Row>
      <Row index="683">
        <F>683</F>
        <F>939</F>
        <F>6950</F>
      </Row>
      <Row index="684">
        <F>684</F>
        <F>940</F>
        <F>6929</F>
      </Row>
      <Row index="685">
        <F>685</F>
        <F>941</F>
        <F>6805</F>
      </Row>
      <Row index="686">
        <F>686</F>
        <F>942</F>
        <F>6915</F>
      </Row>
      <Row index="687">
        <F>687</F>
        <F>943</F>
        <F>6980</F>
      </Row>
      <Row index="688">
        <F>688</F>
        <F>944</F>
        <F>6998</F>
      </Row>
      <Row index="689">
        <F>689</F>
        <F>945</F>
        <F>6837</F>
      </Row>
      <Row index="690">
        <F>690</F>
        <F>946</F>
        <F>6745</F>
      </Row>
      <Row index="691">
        <F>691</F>
        <F>947</F>
        <F>6800</F>
      </Row>
      <Row index="692">
        <F>692</F>
        <F>948</F>
        <F>6873</F>
      </Row>
      <Row index="693">
        <F>693</F>
        <F>949</F>
        <F>6864</F>
      </Row>
      <Row index="694">
        <F>694</F>
        <F>950</F>
        <F>6831</F>
      </Row>
      <Row index="695">
        <F>695</F>
        <F>951</F>
        <F>6684</F>
      </Row>
      <Row index="696">
        <F>696</F>
        <F>952</F>
        <F>6951</F>
      </Row>
      <Row index="697">
        <F>697</F>
        <F>953</F>
        <F>6784</F>
      </Row>
      <Row index="698">
        <F>698</F>
        <F>954</F>
        <F>6796</F>
      </Row>
      <Row index="699">
        <F>699</F>
        <F>955</F>
        <F>6777</F>
      </Row>
      <Row index="700">
        <F>700</F>
        <F>956</F>
        <F>6853</F>
      </Row>
      <Row index="701">
        <F>701</F>
        <F>957</F>
        <F>6621</F>
      </Row>
      <Row index="702">
        <F>702</F>
        <F>958</F>
        <F>6642</F>
      </Row>
      <Row index="703">
        <F>703</F>
        <F>959</F>
        <F>6629</F>
      </Row>
      <Row index="704">
        <F>704</F>
        <F>960</F>
        <F>6655</F>
      </Row>
      <Row index="705">
        <F>705</F>
        <F>961</F>
        <F>6725</F>
      </Row>
      <Row index="706">
        <F>706</F>
        <F>962</F>
        <F>6418</F>
      </Row>
      <Row index="707">
        <F>707</F>
        <F>963</F>
        <F>6623</F>
      </Row>
      <Row index="708">
        <F>708</F>
        <F>964</F>
        <F>6615</F>
      </Row>
      <Row index="709">
        <F>709</F>
        <F>965</F>
        <F>6703</F>
      </Row>
      <Row index="710">
        <F>710</F>
        <F>966</F>
        <F>6559</F>
      </Row>
      <Row index="711">
        <F>711</F>
        <F>967</F>
        <F>6631</F>
      </Row>
      <Row index="712">
        <F>712</F>
        <F>968</F>
        <F>6662</F>
      </Row>
      <Row index="713">
        <F>713</F>
        <F>969</F>
        <F>6564</F>
      </Row>
      <Row index="714">
        <F>714</F>
        <F>970</F>
        <F>6782</F>
      </Row>
      <Row index="715">
        <F>715</F>
        <F>971</F>
        <F>6473</F>
      </Row>
      <Row index="716">
        <F>716</F>
        <F>972</F>
        <F>6638</F>
      </Row>
      <Row index="717">
        <F>717</F>
        <F>973</F>
        <F>6659</F>
      </Row>
      <Row index="718">
        <F>718</F>
        <F>974</F>
        <F>6516</F>
      </Row>
      <Row index="719">
        <F>719</F>
        <F>975</F>
        <F>6634</F>
      </Row>
      <Row index="720">
        <F>720</F>
        <F>976</F>
        <F>6496</F>
      </Row>
      <Row index="721">
        <F>721</F>
        <F>977</F>
        <F>6501</F>
      </Row>
      <Row index="722">
        <F>722</F>
        <F>978</F>
        <F>6402</F>
      </Row>
      <Row index="723">
        <F>723</F>
        <F>979</F>
        <F>6541</F>
      </Row>
      <Row index="724">
        <F>724</F>
        <F>980</F>
        <F>6441</F>
      </Row>
      <Row index="725">
        <F>725</F>
        <F>981</F>
        <F>6349</F>
      </Row>
      <Row index="726">
        <F>726</F>
        <F>982</F>
        <F>6385</F>
      </Row>
      <Row index="727">
        <F>727</F>
        <F>983</F>
        <F>6468</F>
      </Row>
      <Row index="728">
        <F>728</F>
        <F>984</F>
        <F>6556</F>
      </Row>
      <Row index="729">
        <F>729</F>
        <F>985</F>
        <F>6504</F>
      </Row>
      <Row index="730">
        <F>730</F>
        <F>986</F>
        <F>6305</F>
      </Row>
      <Row index="731">
        <F>731</F>
        <F>987</F>
        <F>6535</F>
      </Row>
      <Row index="732">
        <F>732</F>
        <F>988</F>
        <F>6518</F>
      </Row>
      <Row index="733">
        <F>733</F>
        <F>989</F>
        <F>6474</F>
      </Row>
      <Row index="734">
        <F>734</F>
        <F>990</F>
        <F>6342</F>
      </Row>
      <Row index="735">
        <F>735</F>
        <F>991</F>
        <F>6463</F>
      </Row>
      <Row index="736">
        <F>736</F>
        <F>992</F>
        <F>6371</F>
      </Row>
      <Row index="737">
        <F>737</F>
        <F>993</F>
        <F>6437</F>
      </Row>
      <Row index="738">
        <F>738</F>
        <F>994</F>
        <F>6269</F>
      </Row>
      <Row index="739">
        <F>739</F>
        <F>995</F>
        <F>6377</F>
      </Row>
      <Row index="740">
        <F>740</F>
        <F>996</F>
        <F>6461</F>
      </Row>
      <Row index="741">
        <F>741</F>
        <F>997</F>
        <F>6462</F>
      </Row>
      <Row index="742">
        <F>742</F>
        <F>998</F>
        <F>6417</F>
      </Row>
      <Row index="743">
        <F>743</F>
        <F>999</F>
        <F>6422</F>
      </Row>
      <Row index="744">
        <F>744</F>
        <F>1000</F>
        <F>6382</F>
      </Row>
      <Row index="745">
        <F>745</F>
        <F>1001</F>
        <F>6491</F>
      </Row>
      <Row index="746">
        <F>746</F>
        <F>1002</F>
        <F>6560</F>
      </Row>
      <Row index="747">
        <F>747</F>
        <F>1003</F>
        <F>6397</F>
      </Row>
      <Row index="748">
        <F>748</F>
        <F>1004</F>
        <F>6487</F>
      </Row>
      <Row index="749">
        <F>749</F>
        <F>1005</F>
        <F>6423</F>
      </Row>
      <Row index="750">
        <F>750</F>
        <F>1006</F>
        <F>6434</F>
      </Row>
      <Row index="751">
        <F>751</F>
        <F>1007</F>
        <F>6497</F>
      </Row>
      <Row index="752">
        <F>752</F>
        <F>1008</F>
        <F>6480</F>
      </Row>
      <Row index="753">
        <F>753</F>
        <F>1009</F>
        <F>6345</F>
      </Row>
      <Row index="754">
        <F>754</F>
        <F>1010</F>
        <F>6314</F>
      </Row>
      <Row index="755">
        <F>755</F>
        <F>1011</F>
        <F>6275</F>
      </Row>
      <Row index="756">
        <F>756</F>
        <F>1012</F>
        <F>6282</F>
      </Row>
      <Row index="757">
        <F>757</F>
        <F>1013</F>
        <F>6361</F>
      </Row>
      <Row index="758">
        <F>758</F>
        <F>1014</F>
        <F>6377</F>
      </Row>
      <Row index="759">
        <F>759</F>
        <F>1015</F>
        <F>6322</F>
      </Row>
      <Row index="760">
        <F>760</F>
        <F>1016</F>
        <F>6280</F>
      </Row>
      <Row index="761">
        <F>761</F>
        <F>1017</F>
        <F>6307</F>
      </Row>
      <Row index="762">
        <F>762</F>
        <F>1018</F>
        <F>6368</F>
      </Row>
      <Row index="763">
        <F>763</F>
        <F>1019</F>
        <F>6371</F>
      </Row>
      <Row index="764">
        <F>764</F>
        <F>1020</F>
        <F>6372</F>
      </Row>
      <Row index="765">
        <F>765</F>
        <F>1021</F>
        <F>6332</F>
      </Row>
      <Row index="766">
        <F>766</F>
        <F>1022</F>
        <F>6379</F>
      </Row>
      <Row index="767">
        <F>767</F>
        <F>1023</F>
        <F>6312</F>
      </Row>
      <Row index="768">
        <F>768</F>
        <F>1024</F>
        <F>6262</F>
      </Row>
      <Row index="769">
        <F>769</F>
        <F>1025</F>
        <F>6443</F>
      </Row>
      <Row index="770">
        <F>770</F>
        <F>1026</F>
        <F>6368</F>
      </Row>
      <Row index="771">
        <F>771</F>
        <F>1027</F>
        <F>6316</F>
      </Row>
      <Row index="772">
        <F>772</F>
        <F>1028</F>
        <F>6421</F>
      </Row>
      <Row index="773">
        <F>773</F>
        <F>1029</F>
        <F>6273</F>
      </Row>
      <Row index="774">
        <F>774</F>
        <F>1030</F>
        <F>6206</F>
      </Row>
      <Row index="775">
        <F>775</F>
        <F>1031</F>
        <F>6260</F>
      </Row>
      <Row index="776">
        <F>776</F>
        <F>1032</F>
        <F>6270</F>
      </Row>
      <Row index="777">
        <F>777</F>
        <F>1033</F>
        <F>6267</F>
      </Row>
      <Row index="778">
        <F>778</F>
        <F>1034</F>
        <F>6125</F>
      </Row>
      <Row index="779">
        <F>779</F>
        <F>1035</F>
        <F>6253</F>
      </Row>
      <Row index="780">
        <F>780</F>
        <F>1036</F>
        <F>6254</F>
      </Row>
      <Row index="781">
        <F>781</F>
        <F>1037</F>
        <F>6223</F>
      </Row>
      <Row index="782">
        <F>782</F>
        <F>1038</F>
        <F>6153</F>
      </Row>
      <Row index="783">
        <F>783</F>
        <F>1039</F>
        <F>6332</F>
      </Row>
      <Row index="784">
        <F>784</F>
        <F>1040</F>
        <F>6145</F>
      </Row>
      <Row index="785">
        <F>785</F>
        <F>1041</F>
        <F>6217</F>
      </Row>
      <Row index="786">
        <F>786</F>
        <F>1042</F>
        <F>6214</F>
      </Row>
      <Row index="787">
        <F>787</F>
        <F>1043</F>
        <F>6176</F>
      </Row>
      <Row index="788">
        <F>788</F>
        <F>1044</F>
        <F>6158</F>
      </Row>
      <Row index="789">
        <F>789</F>
        <F>1045</F>
        <F>6150</F>
      </Row>
      <Row index="790">
        <F>790</F>
        <F>1046</F>
        <F>6058</F>
      </Row>
      <Row index="791">
        <F>791</F>
        <F>1047</F>
        <F>6229</F>
      </Row>
      <Row index="792">
        <F>792</F>
        <F>1048</F>
        <F>6163</F>
      </Row>
      <Row index="793">
        <F>793</F>
        <F>1049</F>
        <F>6135</F>
      </Row>
      <Row index="794">
        <F>794</F>
        <F>1050</F>
        <F>6092</F>
      </Row>
      <Row index="795">
        <F>795</F>
        <F>1051</F>
        <F>6156</F>
      </Row>
      <Row index="796">
        <F>796</F>
        <F>1052</F>
        <F>6063</F>
      </Row>
      <Row index="797">
        <F>797</F>
        <F>1053</F>
        <F>6093</F>
      </Row>
      <Row index="798">
        <F>798</F>
        <F>1054</F>
        <F>6181</F>
      </Row>
      <Row index="799">
        <F>799</F>
        <F>1055</F>
        <F>6102</F>
      </Row>
      <Row index="800">
        <F>800</F>
        <F>1056</F>
        <F>6271</F>
      </Row>
      <Row index="801">
        <F>801</F>
        <F>1057</F>
        <F>6096</F>
      </Row>
      <Row index="802">
        <F>802</F>
        <F>1058</F>
        <F>5994</F>
      </Row>
      <Row index="803">
        <F>803</F>
        <F>1059</F>
        <F>6094</F>
      </Row>
      <Row index="804">
        <F>804</F>
        <F>1060</F>
        <F>5954</F>
      </Row>
      <Row index="805">
        <F>805</F>
        <F>1061</F>
        <F>5954</F>
      </Row>
      <Row index="806">
        <F>806</F>
        <F>1062</F>
        <F>6047</F>
      </Row>
      <Row index="807">
        <F>807</F>
        <F>1063</F>
        <F>6094</F>
      </Row>
      <Row index="808">
        <F>808</F>
        <F>1064</F>
        <F>5984</F>
      </Row>
      <Row index="809">
        <F>809</F>
        <F>1065</F>
        <F>5986</F>
      </Row>
      <Row index="810">
        <F>810</F>
        <F>1066</F>
        <F>5916</F>
      </Row>
      <Row index="811">
        <F>811</F>
        <F>1067</F>
        <F>5868</F>
      </Row>
      <Row index="812">
        <F>812</F>
        <F>1068</F>
        <F>5877</F>
      </Row>
      <Row index="813">
        <F>813</F>
        <F>1069</F>
        <F>5940</F>
      </Row>
      <Row index="814">
        <F>814</F>
        <F>1070</F>
        <F>6009</F>
      </Row>
      <Row index="815">
        <F>815</F>
        <F>1071</F>
        <F>5939</F>
      </Row>
      <Row index="816">
        <F>816</F>
        <F>1072</F>
        <F>5998</F>
      </Row>
      <Row index="817">
        <F>817</F>
        <F>1073</F>
        <F>5884</F>
      </Row>
      <Row index="818">
        <F>818</F>
        <F>1074</F>
        <F>5870</F>
      </Row>
      <Row index="819">
        <F>819</F>
        <F>1075</F>
        <F>5872</F>
      </Row>
      <Row index="820">
        <F>820</F>
        <F>1076</F>
        <F>5896</F>
      </Row>
      <Row index="821">
        <F>821</F>
        <F>1077</F>
        <F>5792</F>
      </Row>
      <Row index="822">
        <F>822</F>
        <F>1078</F>
        <F>5819</F>
      </Row>
      <Row index="823">
        <F>823</F>
        <F>1079</F>
        <F>5878</F>
      </Row>
      <Row index="824">
        <F>824</F>
        <F>1080</F>
        <F>5897</F>
      </Row>
      <Row index="825">
        <F>825</F>
        <F>1081</F>
        <F>5799</F>
      </Row>
      <Row index="826">
        <F>826</F>
        <F>1082</F>
        <F>5660</F>
      </Row>
      <Row index="827">
        <F>827</F>
        <F>1083</F>
        <F>5734</F>
      </Row>
      <Row index="828">
        <F>828</F>
        <F>1084</F>
        <F>5871</F>
      </Row>
      <Row index="829">
        <F>829</F>
        <F>1085</F>
        <F>5867</F>
      </Row>
      <Row index="830">
        <F>830</F>
        <F>1086</F>
        <F>5752</F>
      </Row>
      <Row index="831">
        <F>831</F>
        <F>1087</F>
        <F>5786</F>
      </Row>
      <Row index="832">
        <F>832</F>
        <F>1088</F>
        <F>5985</F>
      </Row>
      <Row index="833">
        <F>833</F>
        <F>1089</F>
        <F>5735</F>
      </Row>
      <Row index="834">
        <F>834</F>
        <F>1090</F>
        <F>5870</F>
      </Row>
      <Row index="835">
        <F>835</F>
        <F>1091</F>
        <F>5852</F>
      </Row>
      <Row index="836">
        <F>836</F>
        <F>1092</F>
        <F>5785</F>
      </Row>
      <Row index="837">
        <F>837</F>
        <F>1093</F>
        <F>5734</F>
      </Row>
      <Row index="838">
        <F>838</F>
        <F>1094</F>
        <F>5670</F>
      </Row>
      <Row index="839">
        <F>839</F>
        <F>1095</F>
        <F>5726</F>
      </Row>
      <Row index="840">
        <F>840</F>
        <F>1096</F>
        <F>5740</F>
      </Row>
      <Row index="841">
        <F>841</F>
        <F>1097</F>
        <F>5765</F>
      </Row>
      <Row index="842">
        <F>842</F>
        <F>1098</F>
        <F>5789</F>
      </Row>
      <Row index="843">
        <F>843</F>
        <F>1099</F>
        <F>5753</F>
      </Row>
      <Row index="844">
        <F>844</F>
        <F>1100</F>
        <F>5811</F>
      </Row>
      <Row index="845">
        <F>845</F>
        <F>1101</F>
        <F>5495</F>
      </Row>
      <Row index="846">
        <F>846</F>
        <F>1102</F>
        <F>5518</F>
      </Row>
      <Row index="847">
        <F>847</F>
        <F>1103</F>
        <F>5507</F>
      </Row>
      <Row index="848">
        <F>848</F>
        <F>1104</F>
        <F>5459</F>
      </Row>
      <Row index="849">
        <F>849</F>
        <F>1105</F>
        <F>5535</F>
      </Row>
      <Row index="850">
        <F>850</F>
        <F>1106</F>
        <F>5582</F>
      </Row>
      <Row index="851">
        <F>851</F>
        <F>1107</F>
        <F>5484</F>
      </Row>
      <Row index="852">
        <F>852</F>
        <F>1108</F>
        <F>5575</F>
      </Row>
      <Row index="853">
        <F>853</F>
        <F>1109</F>
        <F>5376</F>
      </Row>
      <Row index="854">
        <F>854</F>
        <F>1110</F>
        <F>5522</F>
      </Row>
      <Row index="855">
        <F>855</F>
        <F>1111</F>
        <F>5414</F>
      </Row>
      <Row index="856">
        <F>856</F>
        <F>1112</F>
        <F>5390</F>
      </Row>
      <Row index="857">
        <F>857</F>
        <F>1113</F>
        <F>5432</F>
      </Row>
      <Row index="858">
        <F>858</F>
        <F>1114</F>
        <F>5324</F>
      </Row>
      <Row index="859">
        <F>859</F>
        <F>1115</F>
        <F>5320</F>
      </Row>
      <Row index="860">
        <F>860</F>
        <F>1116</F>
        <F>5379</F>
      </Row>
      <Row index="861">
        <F>861</F>
        <F>1117</F>
        <F>5254</F>
      </Row>
      <Row index="862">
        <F>862</F>
        <F>1118</F>
        <F>5288</F>
      </Row>
      <Row index="863">
        <F>863</F>
        <F>1119</F>
        <F>5323</F>
      </Row>
      <Row index="864">
        <F>864</F>
        <F>1120</F>
        <F>5481</F>
      </Row>
      <Row index="865">
        <F>865</F>
        <F>1121</F>
        <F>5398</F>
      </Row>
      <Row index="866">
        <F>866</F>
        <F>1122</F>
        <F>5326</F>
      </Row>
      <Row index="867">
        <F>867</F>
        <F>1123</F>
        <F>5171</F>
      </Row>
      <Row index="868">
        <F>868</F>
        <F>1124</F>
        <F>5349</F>
      </Row>
      <Row index="869">
        <F>869</F>
        <F>1125</F>
        <F>5179</F>
      </Row>
      <Row index="870">
        <F>870</F>
        <F>1126</F>
        <F>5185</F>
      </Row>
      <Row index="871">
        <F>871</F>
        <F>1127</F>
        <F>5284</F>
      </Row>
      <Row index="872">
        <F>872</F>
        <F>1128</F>
        <F>5274</F>
      </Row>
      <Row index="873">
        <F>873</F>
        <F>1129</F>
        <F>5074</F>
      </Row>
      <Row index="874">
        <F>874</F>
        <F>1130</F>
        <F>5106</F>
      </Row>
      <Row index="875">
        <F>875</F>
        <F>1131</F>
        <F>5146</F>
      </Row>
      <Row index="876">
        <F>876</F>
        <F>1132</F>
        <F>5108</F>
      </Row>
      <Row index="877">
        <F>877</F>
        <F>1133</F>
        <F>5129</F>
      </Row>
      <Row index="878">
        <F>878</F>
        <F>1134</F>
        <F>5124</F>
      </Row>
      <Row index="879">
        <F>879</F>
        <F>1135</F>
        <F>5174</F>
      </Row>
      <Row index="880">
        <F>880</F>
        <F>1136</F>
        <F>5078</F>
      </Row>
      <Row index="881">
        <F>881</F>
        <F>1137</F>
        <F>5085</F>
      </Row>
      <Row index="882">
        <F>882</F>
        <F>1138</F>
        <F>4961</F>
      </Row>
      <Row index="883">
        <F>883</F>
        <F>1139</F>
        <F>5010</F>
      </Row>
      <Row index="884">
        <F>884</F>
        <F>1140</F>
        <F>5068</F>
      </Row>
      <Row index="885">
        <F>885</F>
        <F>1141</F>
        <F>4958</F>
      </Row>
      <Row index="886">
        <F>886</F>
        <F>1142</F>
        <F>5123</F>
      </Row>
      <Row index="887">
        <F>887</F>
        <F>1143</F>
        <F>5044</F>
      </Row>
      <Row index="888">
        <F>888</F>
        <F>1144</F>
        <F>4954</F>
      </Row>
      <Row index="889">
        <F>889</F>
        <F>1145</F>
        <F>5013</F>
      </Row>
      <Row index="890">
        <F>890</F>
        <F>1146</F>
        <F>5039</F>
      </Row>
      <Row index="891">
        <F>891</F>
        <F>1147</F>
        <F>5038</F>
      </Row>
      <Row index="892">
        <F>892</F>
        <F>1148</F>
        <F>4998</F>
      </Row>
      <Row index="893">
        <F>893</F>
        <F>1149</F>
        <F>4947</F>
      </Row>
      <Row index="894">
        <F>894</F>
        <F>1150</F>
        <F>4924</F>
      </Row>
      <Row index="895">
        <F>895</F>
        <F>1151</F>
        <F>4941</F>
      </Row>
      <Row index="896">
        <F>896</F>
        <F>1152</F>
        <F>4812</F>
      </Row>
      <Row index="897">
        <F>897</F>
        <F>1153</F>
        <F>4844</F>
      </Row>
      <Row index="898">
        <F>898</F>
        <F>1154</F>
        <F>4957</F>
      </Row>
      <Row index="899">
        <F>899</F>
        <F>1155</F>
        <F>4773</F>
      </Row>
      <Row index="900">
        <F>900</F>
        <F>1156</F>
        <F>4798</F>
      </Row>
      <Row index="901">
        <F>901</F>
        <F>1157</F>
        <F>4941</F>
      </Row>
      <Row index="902">
        <F>902</F>
        <F>1158</F>
        <F>4805</F>
      </Row>
      <Row index="903">
        <F>903</F>
        <F>1159</F>
        <F>4906</F>
      </Row>
      <Row index="904">
        <F>904</F>
        <F>1160</F>
        <F>4881</F>
      </Row>
      <Row index="905">
        <F>905</F>
        <F>1161</F>
        <F>4861</F>
      </Row>
      <Row index="906">
        <F>906</F>
        <F>1162</F>
        <F>4778</F>
      </Row>
      <Row index="907">
        <F>907</F>
        <F>1163</F>
        <F>4786</F>
      </Row>
      <Row index="908">
        <F>908</F>
        <F>1164</F>
        <F>4871</F>
      </Row>
      <Row index="909">
        <F>909</F>
        <F>1165</F>
        <F>4861</F>
      </Row>
      <Row index="910">
        <F>910</F>
        <F>1166</F>
        <F>4776</F>
      </Row>
      <Row index="911">
        <F>911</F>
        <F>1167</F>
        <F>4829</F>
      </Row>
      <Row index="912">
        <F>912</F>
        <F>1168</F>
        <F>4844</F>
      </Row>
      <Row index="913">
        <F>913</F>
        <F>1169</F>
        <F>4773</F>
      </Row>
      <Row index="914">
        <F>914</F>
        <F>1170</F>
        <F>4618</F>
      </Row>
      <Row index="915">
        <F>915</F>
        <F>1171</F>
        <F>4651</F>
      </Row>
      <Row index="916">
        <F>916</F>
        <F>1172</F>
        <F>4676</F>
      </Row>
      <Row index="917">
        <F>917</F>
        <F>1173</F>
        <F>4622</F>
      </Row>
      <Row index="918">
        <F>918</F>
        <F>1174</F>
        <F>4665</F>
      </Row>
      <Row index="919">
        <F>919</F>
        <F>1175</F>
        <F>4630</F>
      </Row>
      <Row index="920">
        <F>920</F>
        <F>1176</F>
        <F>4704</F>
      </Row>
      <Row index="921">
        <F>921</F>
        <F>1177</F>
        <F>4690</F>
      </Row>
      <Row index="922">
        <F>922</F>
        <F>1178</F>
        <F>4619</F>
      </Row>
      <Row index="923">
        <F>923</F>
        <F>1179</F>
        <F>4838</F>
      </Row>
      <Row index="924">
        <F>924</F>
        <F>1180</F>
        <F>4599</F>
      </Row>
      <Row index="925">
        <F>925</F>
        <F>1181</F>
        <F>4584</F>
      </Row>
      <Row index="926">
        <F>926</F>
        <F>1182</F>
        <F>4722</F>
      </Row>
      <Row index="927">
        <F>927</F>
        <F>1183</F>
        <F>4772</F>
      </Row>
      <Row index="928">
        <F>928</F>
        <F>1184</F>
        <F>4678</F>
      </Row>
      <Row index="929">
        <F>929</F>
        <F>1185</F>
        <F>4650</F>
      </Row>
      <Row index="930">
        <F>930</F>
        <F>1186</F>
        <F>4685</F>
      </Row>
      <Row index="931">
        <F>931</F>
        <F>1187</F>
        <F>4598</F>
      </Row>
      <Row index="932">
        <F>932</F>
        <F>1188</F>
        <F>4686</F>
      </Row>
      <Row index="933">
        <F>933</F>
        <F>1189</F>
        <F>4509</F>
      </Row>
      <Row index="934">
        <F>934</F>
        <F>1190</F>
        <F>4651</F>
      </Row>
      <Row index="935">
        <F>935</F>
        <F>1191</F>
        <F>4560</F>
      </Row>
      <Row index="936">
        <F>936</F>
        <F>1192</F>
        <F>4594</F>
      </Row>
      <Row index="937">
        <F>937</F>
        <F>1193</F>
        <F>4759</F>
      </Row>
      <Row index="938">
        <F>938</F>
        <F>1194</F>
        <F>4551</F>
      </Row>
      <Row index="939">
        <F>939</F>
        <F>1195</F>
        <F>4557</F>
      </Row>
      <Row index="940">
        <F>940</F>
        <F>1196</F>
        <F>4721</F>
      </Row>
      <Row index="941">
        <F>941</F>
        <F>1197</F>
        <F>4697</F>
      </Row>
      <Row index="942">
        <F>942</F>
        <F>1198</F>
        <F>4625</F>
      </Row>
      <Row index="943">
        <F>943</F>
        <F>1199</F>
        <F>4648</F>
      </Row>
      <Row index="944">
        <F>944</F>
        <F>1200</F>
        <F>4754</F>
      </Row>
      <Row index="945">
        <F>945</F>
        <F>1201</F>
        <F>4525</F>
      </Row>
      <Row index="946">
        <F>946</F>
        <F>1202</F>
        <F>4608</F>
      </Row>
      <Row index="947">
        <F>947</F>
        <F>1203</F>
        <F>4598</F>
      </Row>
      <Row index="948">
        <F>948</F>
        <F>1204</F>
        <F>4561</F>
      </Row>
      <Row index="949">
        <F>949</F>
        <F>1205</F>
        <F>4551</F>
      </Row>
      <Row index="950">
        <F>950</F>
        <F>1206</F>
        <F>4704</F>
      </Row>
      <Row index="951">
        <F>951</F>
        <F>1207</F>
        <F>4585</F>
      </Row>
      <Row index="952">
        <F>952</F>
        <F>1208</F>
        <F>4681</F>
      </Row>
      <Row index="953">
        <F>953</F>
        <F>1209</F>
        <F>4583</F>
      </Row>
      <Row index="954">
        <F>954</F>
        <F>1210</F>
        <F>4655</F>
      </Row>
      <Row index="955">
        <F>955</F>
        <F>1211</F>
        <F>4630</F>
      </Row>
      <Row index="956">
        <F>956</F>
        <F>1212</F>
        <F>4633</F>
      </Row>
      <Row index="957">
        <F>957</F>
        <F>1213</F>
        <F>4753</F>
      </Row>
      <Row index="958">
        <F>958</F>
        <F>1214</F>
        <F>4593</F>
      </Row>
      <Row index="959">
        <F>959</F>
        <F>1215</F>
        <F>4543</F>
      </Row>
      <Row index="960">
        <F>960</F>
        <F>1216</F>
        <F>4537</F>
      </Row>
      <Row index="961">
        <F>961</F>
        <F>1217</F>
        <F>4554</F>
      </Row>
      <Row index="962">
        <F>962</F>
        <F>1218</F>
        <F>4587</F>
      </Row>
      <Row index="963">
        <F>963</F>
        <F>1219</F>
        <F>4550</F>
      </Row>
      <Row index="964">
        <F>964</F>
        <F>1220</F>
        <F>4656</F>
      </Row>
      <Row index="965">
        <F>965</F>
        <F>1221</F>
        <F>4577</F>
      </Row>
      <Row index="966">
        <F>966</F>
        <F>1222</F>
        <F>4815</F>
      </Row>
      <Row index="967">
        <F>967</F>
        <F>1223</F>
        <F>31043</F>
      </Row>
      <Row index="968">
        <F>968</F>
        <F>1224</F>
        <F>5296</F>
      </Row>
      <Row index="969">
        <F>969</F>
        <F>1225</F>
        <F>5500</F>
      </Row>
      <Row index="970">
        <F>970</F>
        <F>1226</F>
        <F>5869</F>
      </Row>
      <Row index="971">
        <F>971</F>
        <F>1227</F>
        <F>6425</F>
      </Row>
      <Row index="972">
        <F>972</F>
        <F>1228</F>
        <F>6920</F>
      </Row>
      <Row index="973">
        <F>973</F>
        <F>1229</F>
        <F>7329</F>
      </Row>
      <Row index="974">
        <F>974</F>
        <F>1230</F>
        <F>7087</F>
      </Row>
      <Row index="975">
        <F>975</F>
        <F>1231</F>
        <F>7020</F>
      </Row>
      <Row index="976">
        <F>976</F>
        <F>1232</F>
        <F>6991</F>
      </Row>
      <Row index="977">
        <F>977</F>
        <F>1233</F>
        <F>7040</F>
      </Row>
      <Row index="978">
        <F>978</F>
        <F>1234</F>
        <F>6601</F>
      </Row>
      <Row index="979">
        <F>979</F>
        <F>1235</F>
        <F>6217</F>
      </Row>
      <Row index="980">
        <F>980</F>
        <F>1236</F>
        <F>6181</F>
      </Row>
      <Row index="981">
        <F>981</F>
        <F>1237</F>
        <F>6156</F>
      </Row>
      <Row index="982">
        <F>982</F>
        <F>1238</F>
        <F>6301</F>
      </Row>
      <Row index="983">
        <F>983</F>
        <F>1239</F>
        <F>6248</F>
      </Row>
      <Row index="984">
        <F>984</F>
        <F>1240</F>
        <F>6275</F>
      </Row>
      <Row index="985">
        <F>985</F>
        <F>1241</F>
        <F>6167</F>
      </Row>
      <Row index="986">
        <F>986</F>
        <F>1242</F>
        <F>8715</F>
      </Row>
      <Row index="987">
        <F>987</F>
        <F>1243</F>
        <F>6315</F>
      </Row>
      <Row index="988">
        <F>988</F>
        <F>1244</F>
        <F>6237</F>
      </Row>
      <Row index="989">
        <F>989</F>
        <F>1245</F>
        <F>6268</F>
      </Row>
      <Row index="990">
        <F>990</F>
        <F>1246</F>
        <F>6369</F>
      </Row>
      <Row index="991">
        <F>991</F>
        <F>1247</F>
        <F>6570</F>
      </Row>
      <Row index="992">
        <F>992</F>
        <F>1248</F>
        <F>6500</F>
      </Row>
      <Row index="993">
        <F>993</F>
        <F>1249</F>
        <F>6426</F>
      </Row>
      <Row index="994">
        <F>994</F>
        <F>1250</F>
        <F>6502</F>
      </Row>
      <Row index="995">
        <F>995</F>
        <F>1251</F>
        <F>6547</F>
      </Row>
      <Row index="996">
        <F>996</F>
        <F>1252</F>
        <F>6775</F>
      </Row>
      <Row index="997">
        <F>997</F>
        <F>1253</F>
        <F>6895</F>
      </Row>
      <Row index="998">
        <F>998</F>
        <F>1254</F>
        <F>7253</F>
      </Row>
      <Row index="999">
        <F>999</F>
        <F>1255</F>
        <F>7444</F>
      </Row>
      <Row index="1000">
        <F>1000</F>
        <F>1256</F>
        <F>7006</F>
      </Row>
      <Row index="1001">
        <F>1001</F>
        <F>1257</F>
        <F>6832</F>
      </Row>
      <Row index="1002">
        <F>1002</F>
        <F>1258</F>
        <F>6804</F>
      </Row>
      <Row index="1003">
        <F>1003</F>
        <F>1259</F>
        <F>6829</F>
      </Row>
      <Row index="1004">
        <F>1004</F>
        <F>1260</F>
        <F>6832</F>
      </Row>
      <Row index="1005">
        <F>1005</F>
        <F>1261</F>
        <F>6779</F>
      </Row>
      <Row index="1006">
        <F>1006</F>
        <F>1262</F>
        <F>6696</F>
      </Row>
      <Row index="1007">
        <F>1007</F>
        <F>1263</F>
        <F>6574</F>
      </Row>
      <Row index="1008">
        <F>1008</F>
        <F>1264</F>
        <F>6852</F>
      </Row>
      <Row index="1009">
        <F>1009</F>
        <F>1265</F>
        <F>6559</F>
      </Row>
      <Row index="1010">
        <F>1010</F>
        <F>1266</F>
        <F>6404</F>
      </Row>
      <Row index="1011">
        <F>1011</F>
        <F>1267</F>
        <F>6283</F>
      </Row>
      <Row index="1012">
        <F>1012</F>
        <F>1268</F>
        <F>6306</F>
      </Row>
      <Row index="1013">
        <F>1013</F>
        <F>1269</F>
        <F>6308</F>
      </Row>
      <Row index="1014">
        <F>1014</F>
        <F>1270</F>
        <F>6491</F>
      </Row>
      <Row index="1015">
        <F>1015</F>
        <F>1271</F>
        <F>6521</F>
      </Row>
      <Row index="1016">
        <F>1016</F>
        <F>1272</F>
        <F>6576</F>
      </Row>
      <Row index="1017">
        <F>1017</F>
        <F>1273</F>
        <F>6507</F>
      </Row>
      <Row index="1018">
        <F>1018</F>
        <F>1274</F>
        <F>6832</F>
      </Row>
      <Row index="1019">
        <F>1019</F>
        <F>1275</F>
        <F>6771</F>
      </Row>
      <Row index="1020">
        <F>1020</F>
        <F>1276</F>
        <F>6844</F>
      </Row>
      <Row index="1021">
        <F>1021</F>
        <F>1277</F>
        <F>7058</F>
      </Row>
      <Row index="1022">
        <F>1022</F>
        <F>1278</F>
        <F>6946</F>
      </Row>
      <Row index="1023">
        <F>1023</F>
        <F>1279</F>
        <F>7042</F>
      </Row>
      <Row index="1024">
        <F>1024</F>
        <F>1280</F>
        <F>7189</F>
      </Row>
      <Row index="1025">
        <F>1025</F>
        <F>1281</F>
        <F>7470</F>
      </Row>
      <Row index="1026">
        <F>1026</F>
        <F>1282</F>
        <F>7620</F>
      </Row>
      <Row index="1027">
        <F>1027</F>
        <F>1283</F>
        <F>7758</F>
      </Row>
      <Row index="1028">
        <F>1028</F>
        <F>1284</F>
        <F>7571</F>
      </Row>
      <Row index="1029">
        <F>1029</F>
        <F>1285</F>
        <F>7517</F>
      </Row>
      <Row index="1030">
        <F>1030</F>
        <F>1286</F>
        <F>7600</F>
      </Row>
      <Row index="1031">
        <F>1031</F>
        <F>1287</F>
        <F>7520</F>
      </Row>
      <Row index="1032">
        <F>1032</F>
        <F>1288</F>
        <F>7686</F>
      </Row>
      <Row index="1033">
        <F>1033</F>
        <F>1289</F>
        <F>7643</F>
      </Row>
      <Row index="1034">
        <F>1034</F>
        <F>1290</F>
        <F>7654</F>
      </Row>
      <Row index="1035">
        <F>1035</F>
        <F>1291</F>
        <F>7291</F>
      </Row>
      <Row index="1036">
        <F>1036</F>
        <F>1292</F>
        <F>7370</F>
      </Row>
      <Row index="1037">
        <F>1037</F>
        <F>1293</F>
        <F>7504</F>
      </Row>
      <Row index="1038">
        <F>1038</F>
        <F>1294</F>
        <F>7438</F>
      </Row>
      <Row index="1039">
        <F>1039</F>
        <F>1295</F>
        <F>7388</F>
      </Row>
      <Row index="1040">
        <F>1040</F>
        <F>1296</F>
        <F>7545</F>
      </Row>
      <Row index="1041">
        <F>1041</F>
        <F>1297</F>
        <F>7479</F>
      </Row>
      <Row index="1042">
        <F>1042</F>
        <F>1298</F>
        <F>7689</F>
      </Row>
      <Row index="1043">
        <F>1043</F>
        <F>1299</F>
        <F>7610</F>
      </Row>
      <Row index="1044">
        <F>1044</F>
        <F>1300</F>
        <F>7556</F>
      </Row>
      <Row index="1045">
        <F>1045</F>
        <F>1301</F>
        <F>7570</F>
      </Row>
      <Row index="1046">
        <F>1046</F>
        <F>1302</F>
        <F>7561</F>
      </Row>
      <Row index="1047">
        <F>1047</F>
        <F>1303</F>
        <F>7656</F>
      </Row>
      <Row index="1048">
        <F>1048</F>
        <F>1304</F>
        <F>7829</F>
      </Row>
      <Row index="1049">
        <F>1049</F>
        <F>1305</F>
        <F>7742</F>
      </Row>
      <Row index="1050">
        <F>1050</F>
        <F>1306</F>
        <F>7910</F>
      </Row>
      <Row index="1051">
        <F>1051</F>
        <F>1307</F>
        <F>8017</F>
      </Row>
      <Row index="1052">
        <F>1052</F>
        <F>1308</F>
        <F>8182</F>
      </Row>
      <Row index="1053">
        <F>1053</F>
        <F>1309</F>
        <F>8650</F>
      </Row>
      <Row index="1054">
        <F>1054</F>
        <F>1310</F>
        <F>8902</F>
      </Row>
      <Row index="1055">
        <F>1055</F>
        <F>1311</F>
        <F>9413</F>
      </Row>
      <Row index="1056">
        <F>1056</F>
        <F>1312</F>
        <F>9913</F>
      </Row>
      <Row index="1057">
        <F>1057</F>
        <F>1313</F>
        <F>10455</F>
      </Row>
      <Row index="1058">
        <F>1058</F>
        <F>1314</F>
        <F>11383</F>
      </Row>
      <Row index="1059">
        <F>1059</F>
        <F>1315</F>
        <F>12416</F>
      </Row>
      <Row index="1060">
        <F>1060</F>
        <F>1316</F>
        <F>12838</F>
      </Row>
      <Row index="1061">
        <F>1061</F>
        <F>1317</F>
        <F>12678</F>
      </Row>
      <Row index="1062">
        <F>1062</F>
        <F>1318</F>
        <F>12178</F>
      </Row>
      <Row index="1063">
        <F>1063</F>
        <F>1319</F>
        <F>11505</F>
      </Row>
      <Row index="1064">
        <F>1064</F>
        <F>1320</F>
        <F>10942</F>
      </Row>
      <Row index="1065">
        <F>1065</F>
        <F>1321</F>
        <F>10325</F>
      </Row>
      <Row index="1066">
        <F>1066</F>
        <F>1322</F>
        <F>9844</F>
      </Row>
      <Row index="1067">
        <F>1067</F>
        <F>1323</F>
        <F>9712</F>
      </Row>
      <Row index="1068">
        <F>1068</F>
        <F>1324</F>
        <F>9405</F>
      </Row>
      <Row index="1069">
        <F>1069</F>
        <F>1325</F>
        <F>9055</F>
      </Row>
      <Row index="1070">
        <F>1070</F>
        <F>1326</F>
        <F>9113</F>
      </Row>
      <Row index="1071">
        <F>1071</F>
        <F>1327</F>
        <F>8973</F>
      </Row>
      <Row index="1072">
        <F>1072</F>
        <F>1328</F>
        <F>8761</F>
      </Row>
      <Row index="1073">
        <F>1073</F>
        <F>1329</F>
        <F>8856</F>
      </Row>
      <Row index="1074">
        <F>1074</F>
        <F>1330</F>
        <F>8593</F>
      </Row>
      <Row index="1075">
        <F>1075</F>
        <F>1331</F>
        <F>8470</F>
      </Row>
      <Row index="1076">
        <F>1076</F>
        <F>1332</F>
        <F>8619</F>
      </Row>
      <Row index="1077">
        <F>1077</F>
        <F>1333</F>
        <F>8183</F>
      </Row>
      <Row index="1078">
        <F>1078</F>
        <F>1334</F>
        <F>8138</F>
      </Row>
      <Row index="1079">
        <F>1079</F>
        <F>1335</F>
        <F>7872</F>
      </Row>
      <Row index="1080">
        <F>1080</F>
        <F>1336</F>
        <F>7793</F>
      </Row>
      <Row index="1081">
        <F>1081</F>
        <F>1337</F>
        <F>7456</F>
      </Row>
      <Row index="1082">
        <F>1082</F>
        <F>1338</F>
        <F>7492</F>
      </Row>
      <Row index="1083">
        <F>1083</F>
        <F>1339</F>
        <F>7306</F>
      </Row>
      <Row index="1084">
        <F>1084</F>
        <F>1340</F>
        <F>7314</F>
      </Row>
      <Row index="1085">
        <F>1085</F>
        <F>1341</F>
        <F>7177</F>
      </Row>
      <Row index="1086">
        <F>1086</F>
        <F>1342</F>
        <F>7128</F>
      </Row>
      <Row index="1087">
        <F>1087</F>
        <F>1343</F>
        <F>7200</F>
      </Row>
      <Row index="1088">
        <F>1088</F>
        <F>1344</F>
        <F>7274</F>
      </Row>
      <Row index="1089">
        <F>1089</F>
        <F>1345</F>
        <F>7075</F>
      </Row>
      <Row index="1090">
        <F>1090</F>
        <F>1346</F>
        <F>7021</F>
      </Row>
      <Row index="1091">
        <F>1091</F>
        <F>1347</F>
        <F>7081</F>
      </Row>
      <Row index="1092">
        <F>1092</F>
        <F>1348</F>
        <F>7029</F>
      </Row>
      <Row index="1093">
        <F>1093</F>
        <F>1349</F>
        <F>6987</F>
      </Row>
      <Row index="1094">
        <F>1094</F>
        <F>1350</F>
        <F>6934</F>
      </Row>
      <Row index="1095">
        <F>1095</F>
        <F>1351</F>
        <F>6760</F>
      </Row>
      <Row index="1096">
        <F>1096</F>
        <F>1352</F>
        <F>6722</F>
      </Row>
      <Row index="1097">
        <F>1097</F>
        <F>1353</F>
        <F>6745</F>
      </Row>
      <Row index="1098">
        <F>1098</F>
        <F>1354</F>
        <F>6638</F>
      </Row>
      <Row index="1099">
        <F>1099</F>
        <F>1355</F>
        <F>6773</F>
      </Row>
      <Row index="1100">
        <F>1100</F>
        <F>1356</F>
        <F>6546</F>
      </Row>
      <Row index="1101">
        <F>1101</F>
        <F>1357</F>
        <F>6423</F>
      </Row>
      <Row index="1102">
        <F>1102</F>
        <F>1358</F>
        <F>6340</F>
      </Row>
      <Row index="1103">
        <F>1103</F>
        <F>1359</F>
        <F>6204</F>
      </Row>
      <Row index="1104">
        <F>1104</F>
        <F>1360</F>
        <F>6163</F>
      </Row>
      <Row index="1105">
        <F>1105</F>
        <F>1361</F>
        <F>6251</F>
      </Row>
      <Row index="1106">
        <F>1106</F>
        <F>1362</F>
        <F>5948</F>
      </Row>
      <Row index="1107">
        <F>1107</F>
        <F>1363</F>
        <F>6049</F>
      </Row>
      <Row index="1108">
        <F>1108</F>
        <F>1364</F>
        <F>6015</F>
      </Row>
      <Row index="1109">
        <F>1109</F>
        <F>1365</F>
        <F>6033</F>
      </Row>
      <Row index="1110">
        <F>1110</F>
        <F>1366</F>
        <F>5938</F>
      </Row>
      <Row index="1111">
        <F>1111</F>
        <F>1367</F>
        <F>6024</F>
      </Row>
      <Row index="1112">
        <F>1112</F>
        <F>1368</F>
        <F>6048</F>
      </Row>
      <Row index="1113">
        <F>1113</F>
        <F>1369</F>
        <F>6068</F>
      </Row>
      <Row index="1114">
        <F>1114</F>
        <F>1370</F>
        <F>6122</F>
      </Row>
      <Row index="1115">
        <F>1115</F>
        <F>1371</F>
        <F>6113</F>
      </Row>
      <Row index="1116">
        <F>1116</F>
        <F>1372</F>
        <F>6045</F>
      </Row>
      <Row index="1117">
        <F>1117</F>
        <F>1373</F>
        <F>5846</F>
      </Row>
      <Row index="1118">
        <F>1118</F>
        <F>1374</F>
        <F>5857</F>
      </Row>
      <Row index="1119">
        <F>1119</F>
        <F>1375</F>
        <F>5730</F>
      </Row>
      <Row index="1120">
        <F>1120</F>
        <F>1376</F>
        <F>5716</F>
      </Row>
      <Row index="1121">
        <F>1121</F>
        <F>1377</F>
        <F>5572</F>
      </Row>
      <Row index="1122">
        <F>1122</F>
        <F>1378</F>
        <F>5676</F>
      </Row>
      <Row index="1123">
        <F>1123</F>
        <F>1379</F>
        <F>5521</F>
      </Row>
      <Row index="1124">
        <F>1124</F>
        <F>1380</F>
        <F>5478</F>
      </Row>
      <Row index="1125">
        <F>1125</F>
        <F>1381</F>
        <F>5437</F>
      </Row>
      <Row index="1126">
        <F>1126</F>
        <F>1382</F>
        <F>5349</F>
      </Row>
      <Row index="1127">
        <F>1127</F>
        <F>1383</F>
        <F>5258</F>
      </Row>
      <Row index="1128">
        <F>1128</F>
        <F>1384</F>
        <F>5289</F>
      </Row>
      <Row index="1129">
        <F>1129</F>
        <F>1385</F>
        <F>5281</F>
      </Row>
      <Row index="1130">
        <F>1130</F>
        <F>1386</F>
        <F>5338</F>
      </Row>
      <Row index="1131">
        <F>1131</F>
        <F>1387</F>
        <F>5402</F>
      </Row>
      <Row index="1132">
        <F>1132</F>
        <F>1388</F>
        <F>5376</F>
      </Row>
      <Row index="1133">
        <F>1133</F>
        <F>1389</F>
        <F>5406</F>
      </Row>
      <Row index="1134">
        <F>1134</F>
        <F>1390</F>
        <F>5525</F>
      </Row>
      <Row index="1135">
        <F>1135</F>
        <F>1391</F>
        <F>5647</F>
      </Row>
      <Row index="1136">
        <F>1136</F>
        <F>1392</F>
        <F>5607</F>
      </Row>
      <Row index="1137">
        <F>1137</F>
        <F>1393</F>
        <F>5476</F>
      </Row>
      <Row index="1138">
        <F>1138</F>
        <F>1394</F>
        <F>5491</F>
      </Row>
      <Row index="1139">
        <F>1139</F>
        <F>1395</F>
        <F>5462</F>
      </Row>
      <Row index="1140">
        <F>1140</F>
        <F>1396</F>
        <F>5520</F>
      </Row>
      <Row index="1141">
        <F>1141</F>
        <F>1397</F>
        <F>5581</F>
      </Row>
      <Row index="1142">
        <F>1142</F>
        <F>1398</F>
        <F>5229</F>
      </Row>
      <Row index="1143">
        <F>1143</F>
        <F>1399</F>
        <F>5264</F>
      </Row>
      <Row index="1144">
        <F>1144</F>
        <F>1400</F>
        <F>5239</F>
      </Row>
      <Row index="1145">
        <F>1145</F>
        <F>1401</F>
        <F>5275</F>
      </Row>
      <Row index="1146">
        <F>1146</F>
        <F>1402</F>
        <F>5244</F>
      </Row>
      <Row index="1147">
        <F>1147</F>
        <F>1403</F>
        <F>5150</F>
      </Row>
      <Row index="1148">
        <F>1148</F>
        <F>1404</F>
        <F>5248</F>
      </Row>
      <Row index="1149">
        <F>1149</F>
        <F>1405</F>
        <F>5145</F>
      </Row>
      <Row index="1150">
        <F>1150</F>
        <F>1406</F>
        <F>5015</F>
      </Row>
      <Row index="1151">
        <F>1151</F>
        <F>1407</F>
        <F>5127</F>
      </Row>
      <Row index="1152">
        <F>1152</F>
        <F>1408</F>
        <F>5036</F>
      </Row>
      <Row index="1153">
        <F>1153</F>
        <F>1409</F>
        <F>4993</F>
      </Row>
      <Row index="1154">
        <F>1154</F>
        <F>1410</F>
        <F>4940</F>
      </Row>
      <Row index="1155">
        <F>1155</F>
        <F>1411</F>
        <F>5059</F>
      </Row>
      <Row index="1156">
        <F>1156</F>
        <F>1412</F>
        <F>5108</F>
      </Row>
      <Row index="1157">
        <F>1157</F>
        <F>1413</F>
        <F>4889</F>
      </Row>
      <Row index="1158">
        <F>1158</F>
        <F>1414</F>
        <F>4816</F>
      </Row>
      <Row index="1159">
        <F>1159</F>
        <F>1415</F>
        <F>4898</F>
      </Row>
      <Row index="1160">
        <F>1160</F>
        <F>1416</F>
        <F>4772</F>
      </Row>
      <Row index="1161">
        <F>1161</F>
        <F>1417</F>
        <F>4797</F>
      </Row>
      <Row index="1162">
        <F>1162</F>
        <F>1418</F>
        <F>4727</F>
      </Row>
      <Row index="1163">
        <F>1163</F>
        <F>1419</F>
        <F>4728</F>
      </Row>
      <Row index="1164">
        <F>1164</F>
        <F>1420</F>
        <F>4900</F>
      </Row>
      <Row index="1165">
        <F>1165</F>
        <F>1421</F>
        <F>4722</F>
      </Row>
      <Row index="1166">
        <F>1166</F>
        <F>1422</F>
        <F>4541</F>
      </Row>
      <Row index="1167">
        <F>1167</F>
        <F>1423</F>
        <F>4627</F>
      </Row>
      <Row index="1168">
        <F>1168</F>
        <F>1424</F>
        <F>4527</F>
      </Row>
      <Row index="1169">
        <F>1169</F>
        <F>1425</F>
        <F>4478</F>
      </Row>
      <Row index="1170">
        <F>1170</F>
        <F>1426</F>
        <F>4430</F>
      </Row>
      <Row index="1171">
        <F>1171</F>
        <F>1427</F>
        <F>4496</F>
      </Row>
      <Row index="1172">
        <F>1172</F>
        <F>1428</F>
        <F>4461</F>
      </Row>
      <Row index="1173">
        <F>1173</F>
        <F>1429</F>
        <F>4407</F>
      </Row>
      <Row index="1174">
        <F>1174</F>
        <F>1430</F>
        <F>4304</F>
      </Row>
      <Row index="1175">
        <F>1175</F>
        <F>1431</F>
        <F>4311</F>
      </Row>
      <Row index="1176">
        <F>1176</F>
        <F>1432</F>
        <F>4281</F>
      </Row>
      <Row index="1177">
        <F>1177</F>
        <F>1433</F>
        <F>4185</F>
      </Row>
      <Row index="1178">
        <F>1178</F>
        <F>1434</F>
        <F>4255</F>
      </Row>
      <Row index="1179">
        <F>1179</F>
        <F>1435</F>
        <F>4108</F>
      </Row>
      <Row index="1180">
        <F>1180</F>
        <F>1436</F>
        <F>4021</F>
      </Row>
      <Row index="1181">
        <F>1181</F>
        <F>1437</F>
        <F>4044</F>
      </Row>
      <Row index="1182">
        <F>1182</F>
        <F>1438</F>
        <F>3908</F>
      </Row>
      <Row index="1183">
        <F>1183</F>
        <F>1439</F>
        <F>3894</F>
      </Row>
      <Row index="1184">
        <F>1184</F>
        <F>1440</F>
        <F>3925</F>
      </Row>
      <Row index="1185">
        <F>1185</F>
        <F>1441</F>
        <F>3937</F>
      </Row>
      <Row index="1186">
        <F>1186</F>
        <F>1442</F>
        <F>3733</F>
      </Row>
      <Row index="1187">
        <F>1187</F>
        <F>1443</F>
        <F>3794</F>
      </Row>
      <Row index="1188">
        <F>1188</F>
        <F>1444</F>
        <F>3894</F>
      </Row>
      <Row index="1189">
        <F>1189</F>
        <F>1445</F>
        <F>3743</F>
      </Row>
      <Row index="1190">
        <F>1190</F>
        <F>1446</F>
        <F>3743</F>
      </Row>
      <Row index="1191">
        <F>1191</F>
        <F>1447</F>
        <F>3657</F>
      </Row>
      <Row index="1192">
        <F>1192</F>
        <F>1448</F>
        <F>3857</F>
      </Row>
      <Row index="1193">
        <F>1193</F>
        <F>1449</F>
        <F>3649</F>
      </Row>
      <Row index="1194">
        <F>1194</F>
        <F>1450</F>
        <F>3658</F>
      </Row>
      <Row index="1195">
        <F>1195</F>
        <F>1451</F>
        <F>3601</F>
      </Row>
      <Row index="1196">
        <F>1196</F>
        <F>1452</F>
        <F>3665</F>
      </Row>
      <Row index="1197">
        <F>1197</F>
        <F>1453</F>
        <F>3646</F>
      </Row>
      <Row index="1198">
        <F>1198</F>
        <F>1454</F>
        <F>3613</F>
      </Row>
      <Row index="1199">
        <F>1199</F>
        <F>1455</F>
        <F>3649</F>
      </Row>
      <Row index="1200">
        <F>1200</F>
        <F>1456</F>
        <F>3581</F>
      </Row>
      <Row index="1201">
        <F>1201</F>
        <F>1457</F>
        <F>3654</F>
      </Row>
      <Row index="1202">
        <F>1202</F>
        <F>1458</F>
        <F>3555</F>
      </Row>
      <Row index="1203">
        <F>1203</F>
        <F>1459</F>
        <F>3596</F>
      </Row>
      <Row index="1204">
        <F>1204</F>
        <F>1460</F>
        <F>3620</F>
      </Row>
      <Row index="1205">
        <F>1205</F>
        <F>1461</F>
        <F>3556</F>
      </Row>
      <Row index="1206">
        <F>1206</F>
        <F>1462</F>
        <F>3626</F>
      </Row>
      <Row index="1207">
        <F>1207</F>
        <F>1463</F>
        <F>3694</F>
      </Row>
      <Row index="1208">
        <F>1208</F>
        <F>1464</F>
        <F>3525</F>
      </Row>
      <Row index="1209">
        <F>1209</F>
        <F>1465</F>
        <F>3555</F>
      </Row>
      <Row index="1210">
        <F>1210</F>
        <F>1466</F>
        <F>3723</F>
      </Row>
      <Row index="1211">
        <F>1211</F>
        <F>1467</F>
        <F>3610</F>
      </Row>
      <Row index="1212">
        <F>1212</F>
        <F>1468</F>
        <F>3678</F>
      </Row>
      <Row index="1213">
        <F>1213</F>
        <F>1469</F>
        <F>3656</F>
      </Row>
      <Row index="1214">
        <F>1214</F>
        <F>1470</F>
        <F>3684</F>
      </Row>
      <Row index="1215">
        <F>1215</F>
        <F>1471</F>
        <F>3735</F>
      </Row>
      <Row index="1216">
        <F>1216</F>
        <F>1472</F>
        <F>3624</F>
      </Row>
      <Row index="1217">
        <F>1217</F>
        <F>1473</F>
        <F>3650</F>
      </Row>
      <Row index="1218">
        <F>1218</F>
        <F>1474</F>
        <F>3607</F>
      </Row>
      <Row index="1219">
        <F>1219</F>
        <F>1475</F>
        <F>3510</F>
      </Row>
      <Row index="1220">
        <F>1220</F>
        <F>1476</F>
        <F>3490</F>
      </Row>
      <Row index="1221">
        <F>1221</F>
        <F>1477</F>
        <F>3536</F>
      </Row>
      <Row index="1222">
        <F>1222</F>
        <F>1478</F>
        <F>3547</F>
      </Row>
      <Row index="1223">
        <F>1223</F>
        <F>1479</F>
        <F>3532</F>
      </Row>
      <Row index="1224">
        <F>1224</F>
        <F>1480</F>
        <F>3556</F>
      </Row>
      <Row index="1225">
        <F>1225</F>
        <F>1481</F>
        <F>3664</F>
      </Row>
      <Row index="1226">
        <F>1226</F>
        <F>1482</F>
        <F>3586</F>
      </Row>
      <Row index="1227">
        <F>1227</F>
        <F>1483</F>
        <F>3531</F>
      </Row>
      <Row index="1228">
        <F>1228</F>
        <F>1484</F>
        <F>3545</F>
      </Row>
      <Row index="1229">
        <F>1229</F>
        <F>1485</F>
        <F>3499</F>
      </Row>
      <Row index="1230">
        <F>1230</F>
        <F>1486</F>
        <F>3557</F>
      </Row>
      <Row index="1231">
        <F>1231</F>
        <F>1487</F>
        <F>3572</F>
      </Row>
      <Row index="1232">
        <F>1232</F>
        <F>1488</F>
        <F>3637</F>
      </Row>
      <Row index="1233">
        <F>1233</F>
        <F>1489</F>
        <F>3816</F>
      </Row>
      <Row index="1234">
        <F>1234</F>
        <F>1490</F>
        <F>3694</F>
      </Row>
      <Row index="1235">
        <F>1235</F>
        <F>1491</F>
        <F>3793</F>
      </Row>
      <Row index="1236">
        <F>1236</F>
        <F>1492</F>
        <F>3876</F>
      </Row>
      <Row index="1237">
        <F>1237</F>
        <F>1493</F>
        <F>3866</F>
      </Row>
      <Row index="1238">
        <F>1238</F>
        <F>1494</F>
        <F>3829</F>
      </Row>
      <Row index="1239">
        <F>1239</F>
        <F>1495</F>
        <F>4032</F>
      </Row>
      <Row index="1240">
        <F>1240</F>
        <F>1496</F>
        <F>3896</F>
      </Row>
      <Row index="1241">
        <F>1241</F>
        <F>1497</F>
        <F>3870</F>
      </Row>
      <Row index="1242">
        <F>1242</F>
        <F>1498</F>
        <F>3775</F>
      </Row>
      <Row index="1243">
        <F>1243</F>
        <F>1499</F>
        <F>3850</F>
      </Row>
      <Row index="1244">
        <F>1244</F>
        <F>1500</F>
        <F>3799</F>
      </Row>
      <Row index="1245">
        <F>1245</F>
        <F>1501</F>
        <F>3784</F>
      </Row>
      <Row index="1246">
        <F>1246</F>
        <F>1502</F>
        <F>3901</F>
      </Row>
      <Row index="1247">
        <F>1247</F>
        <F>1503</F>
        <F>3877</F>
      </Row>
      <Row index="1248">
        <F>1248</F>
        <F>1504</F>
        <F>3891</F>
      </Row>
      <Row index="1249">
        <F>1249</F>
        <F>1505</F>
        <F>3753</F>
      </Row>
      <Row index="1250">
        <F>1250</F>
        <F>1506</F>
        <F>3889</F>
      </Row>
      <Row index="1251">
        <F>1251</F>
        <F>1507</F>
        <F>3833</F>
      </Row>
      <Row index="1252">
        <F>1252</F>
        <F>1508</F>
        <F>3785</F>
      </Row>
      <Row index="1253">
        <F>1253</F>
        <F>1509</F>
        <F>3716</F>
      </Row>
      <Row index="1254">
        <F>1254</F>
        <F>1510</F>
        <F>3717</F>
      </Row>
      <Row index="1255">
        <F>1255</F>
        <F>1511</F>
        <F>3727</F>
      </Row>
      <Row index="1256">
        <F>1256</F>
        <F>1512</F>
        <F>3691</F>
      </Row>
      <Row index="1257">
        <F>1257</F>
        <F>1513</F>
        <F>3650</F>
      </Row>
      <Row index="1258">
        <F>1258</F>
        <F>1514</F>
        <F>3563</F>
      </Row>
      <Row index="1259">
        <F>1259</F>
        <F>1515</F>
        <F>3632</F>
      </Row>
      <Row index="1260">
        <F>1260</F>
        <F>1516</F>
        <F>3616</F>
      </Row>
      <Row index="1261">
        <F>1261</F>
        <F>1517</F>
        <F>3496</F>
      </Row>
      <Row index="1262">
        <F>1262</F>
        <F>1518</F>
        <F>3576</F>
      </Row>
      <Row index="1263">
        <F>1263</F>
        <F>1519</F>
        <F>3553</F>
      </Row>
      <Row index="1264">
        <F>1264</F>
        <F>1520</F>
        <F>3500</F>
      </Row>
      <Row index="1265">
        <F>1265</F>
        <F>1521</F>
        <F>3514</F>
      </Row>
      <Row index="1266">
        <F>1266</F>
        <F>1522</F>
        <F>3553</F>
      </Row>
      <Row index="1267">
        <F>1267</F>
        <F>1523</F>
        <F>3428</F>
      </Row>
      <Row index="1268">
        <F>1268</F>
        <F>1524</F>
        <F>3408</F>
      </Row>
      <Row index="1269">
        <F>1269</F>
        <F>1525</F>
        <F>3266</F>
      </Row>
      <Row index="1270">
        <F>1270</F>
        <F>1526</F>
        <F>3392</F>
      </Row>
      <Row index="1271">
        <F>1271</F>
        <F>1527</F>
        <F>3399</F>
      </Row>
      <Row index="1272">
        <F>1272</F>
        <F>1528</F>
        <F>3309</F>
      </Row>
      <Row index="1273">
        <F>1273</F>
        <F>1529</F>
        <F>3290</F>
      </Row>
      <Row index="1274">
        <F>1274</F>
        <F>1530</F>
        <F>3227</F>
      </Row>
      <Row index="1275">
        <F>1275</F>
        <F>1531</F>
        <F>3242</F>
      </Row>
      <Row index="1276">
        <F>1276</F>
        <F>1532</F>
        <F>3201</F>
      </Row>
      <Row index="1277">
        <F>1277</F>
        <F>1533</F>
        <F>3188</F>
      </Row>
      <Row index="1278">
        <F>1278</F>
        <F>1534</F>
        <F>3183</F>
      </Row>
      <Row index="1279">
        <F>1279</F>
        <F>1535</F>
        <F>3166</F>
      </Row>
      <Row index="1280">
        <F>1280</F>
        <F>1536</F>
        <F>3147</F>
      </Row>
      <Row index="1281">
        <F>1281</F>
        <F>1537</F>
        <F>3092</F>
      </Row>
      <Row index="1282">
        <F>1282</F>
        <F>1538</F>
        <F>3044</F>
      </Row>
      <Row index="1283">
        <F>1283</F>
        <F>1539</F>
        <F>3010</F>
      </Row>
      <Row index="1284">
        <F>1284</F>
        <F>1540</F>
        <F>2992</F>
      </Row>
      <Row index="1285">
        <F>1285</F>
        <F>1541</F>
        <F>3022</F>
      </Row>
      <Row index="1286">
        <F>1286</F>
        <F>1542</F>
        <F>2960</F>
      </Row>
      <Row index="1287">
        <F>1287</F>
        <F>1543</F>
        <F>2966</F>
      </Row>
      <Row index="1288">
        <F>1288</F>
        <F>1544</F>
        <F>2923</F>
      </Row>
      <Row index="1289">
        <F>1289</F>
        <F>1545</F>
        <F>2912</F>
      </Row>
      <Row index="1290">
        <F>1290</F>
        <F>1546</F>
        <F>2995</F>
      </Row>
      <Row index="1291">
        <F>1291</F>
        <F>1547</F>
        <F>2944</F>
      </Row>
      <Row index="1292">
        <F>1292</F>
        <F>1548</F>
        <F>2814</F>
      </Row>
      <Row index="1293">
        <F>1293</F>
        <F>1549</F>
        <F>2841</F>
      </Row>
      <Row index="1294">
        <F>1294</F>
        <F>1550</F>
        <F>2833</F>
      </Row>
      <Row index="1295">
        <F>1295</F>
        <F>1551</F>
        <F>2782</F>
      </Row>
      <Row index="1296">
        <F>1296</F>
        <F>1552</F>
        <F>2807</F>
      </Row>
      <Row index="1297">
        <F>1297</F>
        <F>1553</F>
        <F>2719</F>
      </Row>
      <Row index="1298">
        <F>1298</F>
        <F>1554</F>
        <F>2736</F>
      </Row>
      <Row index="1299">
        <F>1299</F>
        <F>1555</F>
        <F>2709</F>
      </Row>
      <Row index="1300">
        <F>1300</F>
        <F>1556</F>
        <F>2716</F>
      </Row>
      <Row index="1301">
        <F>1301</F>
        <F>1557</F>
        <F>2654</F>
      </Row>
      <Row index="1302">
        <F>1302</F>
        <F>1558</F>
        <F>2668</F>
      </Row>
      <Row index="1303">
        <F>1303</F>
        <F>1559</F>
        <F>2638</F>
      </Row>
      <Row index="1304">
        <F>1304</F>
        <F>1560</F>
        <F>2667</F>
      </Row>
      <Row index="1305">
        <F>1305</F>
        <F>1561</F>
        <F>2669</F>
      </Row>
      <Row index="1306">
        <F>1306</F>
        <F>1562</F>
        <F>2609</F>
      </Row>
      <Row index="1307">
        <F>1307</F>
        <F>1563</F>
        <F>2591</F>
      </Row>
      <Row index="1308">
        <F>1308</F>
        <F>1564</F>
        <F>2626</F>
      </Row>
      <Row index="1309">
        <F>1309</F>
        <F>1565</F>
        <F>2506</F>
      </Row>
      <Row index="1310">
        <F>1310</F>
        <F>1566</F>
        <F>2566</F>
      </Row>
      <Row index="1311">
        <F>1311</F>
        <F>1567</F>
        <F>2531</F>
      </Row>
      <Row index="1312">
        <F>1312</F>
        <F>1568</F>
        <F>2573</F>
      </Row>
      <Row index="1313">
        <F>1313</F>
        <F>1569</F>
        <F>2569</F>
      </Row>
      <Row index="1314">
        <F>1314</F>
        <F>1570</F>
        <F>2566</F>
      </Row>
      <Row index="1315">
        <F>1315</F>
        <F>1571</F>
        <F>2577</F>
      </Row>
      <Row index="1316">
        <F>1316</F>
        <F>1572</F>
        <F>2589</F>
      </Row>
      <Row index="1317">
        <F>1317</F>
        <F>1573</F>
        <F>2728</F>
      </Row>
      <Row index="1318">
        <F>1318</F>
        <F>1574</F>
        <F>2597</F>
      </Row>
      <Row index="1319">
        <F>1319</F>
        <F>1575</F>
        <F>2673</F>
      </Row>
      <Row index="1320">
        <F>1320</F>
        <F>1576</F>
        <F>2644</F>
      </Row>
      <Row index="1321">
        <F>1321</F>
        <F>1577</F>
        <F>2690</F>
      </Row>
      <Row index="1322">
        <F>1322</F>
        <F>1578</F>
        <F>2614</F>
      </Row>
      <Row index="1323">
        <F>1323</F>
        <F>1579</F>
        <F>2575</F>
      </Row>
      <Row index="1324">
        <F>1324</F>
        <F>1580</F>
        <F>2573</F>
      </Row>
      <Row index="1325">
        <F>1325</F>
        <F>1581</F>
        <F>2656</F>
      </Row>
      <Row index="1326">
        <F>1326</F>
        <F>1582</F>
        <F>2463</F>
      </Row>
      <Row index="1327">
        <F>1327</F>
        <F>1583</F>
        <F>2435</F>
      </Row>
      <Row index="1328">
        <F>1328</F>
        <F>1584</F>
        <F>2461</F>
      </Row>
      <Row index="1329">
        <F>1329</F>
        <F>1585</F>
        <F>2514</F>
      </Row>
      <Row index="1330">
        <F>1330</F>
        <F>1586</F>
        <F>2499</F>
      </Row>
      <Row index="1331">
        <F>1331</F>
        <F>1587</F>
        <F>2474</F>
      </Row>
      <Row index="1332">
        <F>1332</F>
        <F>1588</F>
        <F>2509</F>
      </Row>
      <Row index="1333">
        <F>1333</F>
        <F>1589</F>
        <F>2473</F>
      </Row>
      <Row index="1334">
        <F>1334</F>
        <F>1590</F>
        <F>2333</F>
      </Row>
      <Row index="1335">
        <F>1335</F>
        <F>1591</F>
        <F>2401</F>
      </Row>
      <Row index="1336">
        <F>1336</F>
        <F>1592</F>
        <F>2499</F>
      </Row>
      <Row index="1337">
        <F>1337</F>
        <F>1593</F>
        <F>2399</F>
      </Row>
      <Row index="1338">
        <F>1338</F>
        <F>1594</F>
        <F>2317</F>
      </Row>
      <Row index="1339">
        <F>1339</F>
        <F>1595</F>
        <F>2271</F>
      </Row>
      <Row index="1340">
        <F>1340</F>
        <F>1596</F>
        <F>2372</F>
      </Row>
      <Row index="1341">
        <F>1341</F>
        <F>1597</F>
        <F>2272</F>
      </Row>
      <Row index="1342">
        <F>1342</F>
        <F>1598</F>
        <F>2263</F>
      </Row>
      <Row index="1343">
        <F>1343</F>
        <F>1599</F>
        <F>2260</F>
      </Row>
      <Row index="1344">
        <F>1344</F>
        <F>1600</F>
        <F>2258</F>
      </Row>
      <Row index="1345">
        <F>1345</F>
        <F>1601</F>
        <F>2243</F>
      </Row>
      <Row index="1346">
        <F>1346</F>
        <F>1602</F>
        <F>2237</F>
      </Row>
      <Row index="1347">
        <F>1347</F>
        <F>1603</F>
        <F>2192</F>
      </Row>
      <Row index="1348">
        <F>1348</F>
        <F>1604</F>
        <F>2200</F>
      </Row>
      <Row index="1349">
        <F>1349</F>
        <F>1605</F>
        <F>2133</F>
      </Row>
      <Row index="1350">
        <F>1350</F>
        <F>1606</F>
        <F>2130</F>
      </Row>
      <Row index="1351">
        <F>1351</F>
        <F>1607</F>
        <F>2126</F>
      </Row>
      <Row index="1352">
        <F>1352</F>
        <F>1608</F>
        <F>2136</F>
      </Row>
      <Row index="1353">
        <F>1353</F>
        <F>1609</F>
        <F>1996</F>
      </Row>
      <Row index="1354">
        <F>1354</F>
        <F>1610</F>
        <F>2120</F>
      </Row>
      <Row index="1355">
        <F>1355</F>
        <F>1611</F>
        <F>2046</F>
      </Row>
      <Row index="1356">
        <F>1356</F>
        <F>1612</F>
        <F>2092</F>
      </Row>
      <Row index="1357">
        <F>1357</F>
        <F>1613</F>
        <F>2066</F>
      </Row>
      <Row index="1358">
        <F>1358</F>
        <F>1614</F>
        <F>1976</F>
      </Row>
      <Row index="1359">
        <F>1359</F>
        <F>1615</F>
        <F>2089</F>
      </Row>
      <Row index="1360">
        <F>1360</F>
        <F>1616</F>
        <F>1879</F>
      </Row>
      <Row index="1361">
        <F>1361</F>
        <F>1617</F>
        <F>1992</F>
      </Row>
      <Row index="1362">
        <F>1362</F>
        <F>1618</F>
        <F>2019</F>
      </Row>
      <Row index="1363">
        <F>1363</F>
        <F>1619</F>
        <F>1867</F>
      </Row>
      <Row index="1364">
        <F>1364</F>
        <F>1620</F>
        <F>1961</F>
      </Row>
      <Row index="1365">
        <F>1365</F>
        <F>1621</F>
        <F>1947</F>
      </Row>
      <Row index="1366">
        <F>1366</F>
        <F>1622</F>
        <F>1923</F>
      </Row>
      <Row index="1367">
        <F>1367</F>
        <F>1623</F>
        <F>1972</F>
      </Row>
      <Row index="1368">
        <F>1368</F>
        <F>1624</F>
        <F>1859</F>
      </Row>
      <Row index="1369">
        <F>1369</F>
        <F>1625</F>
        <F>1832</F>
      </Row>
      <Row index="1370">
        <F>1370</F>
        <F>1626</F>
        <F>1782</F>
      </Row>
      <Row index="1371">
        <F>1371</F>
        <F>1627</F>
        <F>1792</F>
      </Row>
      <Row index="1372">
        <F>1372</F>
        <F>1628</F>
        <F>1735</F>
      </Row>
      <Row index="1373">
        <F>1373</F>
        <F>1629</F>
        <F>1769</F>
      </Row>
      <Row index="1374">
        <F>1374</F>
        <F>1630</F>
        <F>1740</F>
      </Row>
      <Row index="1375">
        <F>1375</F>
        <F>1631</F>
        <F>1750</F>
      </Row>
      <Row index="1376">
        <F>1376</F>
        <F>1632</F>
        <F>1687</F>
      </Row>
      <Row index="1377">
        <F>1377</F>
        <F>1633</F>
        <F>1724</F>
      </Row>
      <Row index="1378">
        <F>1378</F>
        <F>1634</F>
        <F>1643</F>
      </Row>
      <Row index="1379">
        <F>1379</F>
        <F>1635</F>
        <F>1703</F>
      </Row>
      <Row index="1380">
        <F>1380</F>
        <F>1636</F>
        <F>1655</F>
      </Row>
      <Row index="1381">
        <F>1381</F>
        <F>1637</F>
        <F>1668</F>
      </Row>
      <Row index="1382">
        <F>1382</F>
        <F>1638</F>
        <F>1667</F>
      </Row>
      <Row index="1383">
        <F>1383</F>
        <F>1639</F>
        <F>1642</F>
      </Row>
      <Row index="1384">
        <F>1384</F>
        <F>1640</F>
        <F>1647</F>
      </Row>
      <Row index="1385">
        <F>1385</F>
        <F>1641</F>
        <F>1664</F>
      </Row>
      <Row index="1386">
        <F>1386</F>
        <F>1642</F>
        <F>1653</F>
      </Row>
      <Row index="1387">
        <F>1387</F>
        <F>1643</F>
        <F>1598</F>
      </Row>
      <Row index="1388">
        <F>1388</F>
        <F>1644</F>
        <F>1688</F>
      </Row>
      <Row index="1389">
        <F>1389</F>
        <F>1645</F>
        <F>1608</F>
      </Row>
      <Row index="1390">
        <F>1390</F>
        <F>1646</F>
        <F>1650</F>
      </Row>
      <Row index="1391">
        <F>1391</F>
        <F>1647</F>
        <F>1615</F>
      </Row>
      <Row index="1392">
        <F>1392</F>
        <F>1648</F>
        <F>1640</F>
      </Row>
      <Row index="1393">
        <F>1393</F>
        <F>1649</F>
        <F>1655</F>
      </Row>
      <Row index="1394">
        <F>1394</F>
        <F>1650</F>
        <F>1618</F>
      </Row>
      <Row index="1395">
        <F>1395</F>
        <F>1651</F>
        <F>1606</F>
      </Row>
      <Row index="1396">
        <F>1396</F>
        <F>1652</F>
        <F>1566</F>
      </Row>
      <Row index="1397">
        <F>1397</F>
        <F>1653</F>
        <F>1641</F>
      </Row>
      <Row index="1398">
        <F>1398</F>
        <F>1654</F>
        <F>1546</F>
      </Row>
      <Row index="1399">
        <F>1399</F>
        <F>1655</F>
        <F>1547</F>
      </Row>
      <Row index="1400">
        <F>1400</F>
        <F>1656</F>
        <F>1573</F>
      </Row>
      <Row index="1401">
        <F>1401</F>
        <F>1657</F>
        <F>1653</F>
      </Row>
      <Row index="1402">
        <F>1402</F>
        <F>1658</F>
        <F>1604</F>
      </Row>
      <Row index="1403">
        <F>1403</F>
        <F>1659</F>
        <F>1552</F>
      </Row>
      <Row index="1404">
        <F>1404</F>
        <F>1660</F>
        <F>1552</F>
      </Row>
      <Row index="1405">
        <F>1405</F>
        <F>1661</F>
        <F>1530</F>
      </Row>
      <Row index="1406">
        <F>1406</F>
        <F>1662</F>
        <F>1523</F>
      </Row>
      <Row index="1407">
        <F>1407</F>
        <F>1663</F>
        <F>1582</F>
      </Row>
      <Row index="1408">
        <F>1408</F>
        <F>1664</F>
        <F>1571</F>
      </Row>
      <Row index="1409">
        <F>1409</F>
        <F>1665</F>
        <F>1558</F>
      </Row>
      <Row index="1410">
        <F>1410</F>
        <F>1666</F>
        <F>1501</F>
      </Row>
      <Row index="1411">
        <F>1411</F>
        <F>1667</F>
        <F>1531</F>
      </Row>
      <Row index="1412">
        <F>1412</F>
        <F>1668</F>
        <F>1564</F>
      </Row>
      <Row index="1413">
        <F>1413</F>
        <F>1669</F>
        <F>1460</F>
      </Row>
      <Row index="1414">
        <F>1414</F>
        <F>1670</F>
        <F>1563</F>
      </Row>
      <Row index="1415">
        <F>1415</F>
        <F>1671</F>
        <F>1497</F>
      </Row>
      <Row index="1416">
        <F>1416</F>
        <F>1672</F>
        <F>1531</F>
      </Row>
      <Row index="1417">
        <F>1417</F>
        <F>1673</F>
        <F>1569</F>
      </Row>
      <Row index="1418">
        <F>1418</F>
        <F>1674</F>
        <F>1523</F>
      </Row>
      <Row index="1419">
        <F>1419</F>
        <F>1675</F>
        <F>1468</F>
      </Row>
      <Row index="1420">
        <F>1420</F>
        <F>1676</F>
        <F>1518</F>
      </Row>
      <Row index="1421">
        <F>1421</F>
        <F>1677</F>
        <F>1470</F>
      </Row>
      <Row index="1422">
        <F>1422</F>
        <F>1678</F>
        <F>1375</F>
      </Row>
      <Row index="1423">
        <F>1423</F>
        <F>1679</F>
        <F>1494</F>
      </Row>
      <Row index="1424">
        <F>1424</F>
        <F>1680</F>
        <F>1443</F>
      </Row>
      <Row index="1425">
        <F>1425</F>
        <F>1681</F>
        <F>1478</F>
      </Row>
      <Row index="1426">
        <F>1426</F>
        <F>1682</F>
        <F>1438</F>
      </Row>
      <Row index="1427">
        <F>1427</F>
        <F>1683</F>
        <F>1439</F>
      </Row>
      <Row index="1428">
        <F>1428</F>
        <F>1684</F>
        <F>1477</F>
      </Row>
      <Row index="1429">
        <F>1429</F>
        <F>1685</F>
        <F>1472</F>
      </Row>
      <Row index="1430">
        <F>1430</F>
        <F>1686</F>
        <F>1332</F>
      </Row>
      <Row index="1431">
        <F>1431</F>
        <F>1687</F>
        <F>1381</F>
      </Row>
      <Row index="1432">
        <F>1432</F>
        <F>1688</F>
        <F>1365</F>
      </Row>
      <Row index="1433">
        <F>1433</F>
        <F>1689</F>
        <F>1437</F>
      </Row>
      <Row index="1434">
        <F>1434</F>
        <F>1690</F>
        <F>1373</F>
      </Row>
      <Row index="1435">
        <F>1435</F>
        <F>1691</F>
        <F>1325</F>
      </Row>
      <Row index="1436">
        <F>1436</F>
        <F>1692</F>
        <F>1352</F>
      </Row>
      <Row index="1437">
        <F>1437</F>
        <F>1693</F>
        <F>1371</F>
      </Row>
      <Row index="1438">
        <F>1438</F>
        <F>1694</F>
        <F>1283</F>
      </Row>
      <Row index="1439">
        <F>1439</F>
        <F>1695</F>
        <F>1230</F>
      </Row>
      <Row index="1440">
        <F>1440</F>
        <F>1696</F>
        <F>1268</F>
      </Row>
      <Row index="1441">
        <F>1441</F>
        <F>1697</F>
        <F>1345</F>
      </Row>
      <Row index="1442">
        <F>1442</F>
        <F>1698</F>
        <F>1260</F>
      </Row>
      <Row index="1443">
        <F>1443</F>
        <F>1699</F>
        <F>1362</F>
      </Row>
      <Row index="1444">
        <F>1444</F>
        <F>1700</F>
        <F>1331</F>
      </Row>
      <Row index="1445">
        <F>1445</F>
        <F>1701</F>
        <F>1293</F>
      </Row>
      <Row index="1446">
        <F>1446</F>
        <F>1702</F>
        <F>1276</F>
      </Row>
      <Row index="1447">
        <F>1447</F>
        <F>1703</F>
        <F>1305</F>
      </Row>
      <Row index="1448">
        <F>1448</F>
        <F>1704</F>
        <F>1270</F>
      </Row>
      <Row index="1449">
        <F>1449</F>
        <F>1705</F>
        <F>1328</F>
      </Row>
      <Row index="1450">
        <F>1450</F>
        <F>1706</F>
        <F>1274</F>
      </Row>
      <Row index="1451">
        <F>1451</F>
        <F>1707</F>
        <F>1263</F>
      </Row>
      <Row index="1452">
        <F>1452</F>
        <F>1708</F>
        <F>1186</F>
      </Row>
      <Row index="1453">
        <F>1453</F>
        <F>1709</F>
        <F>1244</F>
      </Row>
      <Row index="1454">
        <F>1454</F>
        <F>1710</F>
        <F>1223</F>
      </Row>
      <Row index="1455">
        <F>1455</F>
        <F>1711</F>
        <F>1209</F>
      </Row>
      <Row index="1456">
        <F>1456</F>
        <F>1712</F>
        <F>1156</F>
      </Row>
      <Row index="1457">
        <F>1457</F>
        <F>1713</F>
        <F>1137</F>
      </Row>
      <Row index="1458">
        <F>1458</F>
        <F>1714</F>
        <F>1153</F>
      </Row>
      <Row index="1459">
        <F>1459</F>
        <F>1715</F>
        <F>1108</F>
      </Row>
      <Row index="1460">
        <F>1460</F>
        <F>1716</F>
        <F>1084</F>
      </Row>
      <Row index="1461">
        <F>1461</F>
        <F>1717</F>
        <F>1088</F>
      </Row>
      <Row index="1462">
        <F>1462</F>
        <F>1718</F>
        <F>1094</F>
      </Row>
      <Row index="1463">
        <F>1463</F>
        <F>1719</F>
        <F>1060</F>
      </Row>
      <Row index="1464">
        <F>1464</F>
        <F>1720</F>
        <F>1092</F>
      </Row>
      <Row index="1465">
        <F>1465</F>
        <F>1721</F>
        <F>1002</F>
      </Row>
      <Row index="1466">
        <F>1466</F>
        <F>1722</F>
        <F>930</F>
      </Row>
      <Row index="1467">
        <F>1467</F>
        <F>1723</F>
        <F>979</F>
      </Row>
      <Row index="1468">
        <F>1468</F>
        <F>1724</F>
        <F>957</F>
      </Row>
      <Row index="1469">
        <F>1469</F>
        <F>1725</F>
        <F>985</F>
      </Row>
      <Row index="1470">
        <F>1470</F>
        <F>1726</F>
        <F>1000</F>
      </Row>
      <Row index="1471">
        <F>1471</F>
        <F>1727</F>
        <F>936</F>
      </Row>
      <Row index="1472">
        <F>1472</F>
        <F>1728</F>
        <F>942</F>
      </Row>
      <Row index="1473">
        <F>1473</F>
        <F>1729</F>
        <F>871</F>
      </Row>
      <Row index="1474">
        <F>1474</F>
        <F>1730</F>
        <F>909</F>
      </Row>
      <Row index="1475">
        <F>1475</F>
        <F>1731</F>
        <F>878</F>
      </Row>
      <Row index="1476">
        <F>1476</F>
        <F>1732</F>
        <F>879</F>
      </Row>
      <Row index="1477">
        <F>1477</F>
        <F>1733</F>
        <F>865</F>
      </Row>
      <Row index="1478">
        <F>1478</F>
        <F>1734</F>
        <F>841</F>
      </Row>
      <Row index="1479">
        <F>1479</F>
        <F>1735</F>
        <F>842</F>
      </Row>
      <Row index="1480">
        <F>1480</F>
        <F>1736</F>
        <F>845</F>
      </Row>
      <Row index="1481">
        <F>1481</F>
        <F>1737</F>
        <F>805</F>
      </Row>
      <Row index="1482">
        <F>1482</F>
        <F>1738</F>
        <F>859</F>
      </Row>
      <Row index="1483">
        <F>1483</F>
        <F>1739</F>
        <F>821</F>
      </Row>
      <Row index="1484">
        <F>1484</F>
        <F>1740</F>
        <F>725</F>
      </Row>
      <Row index="1485">
        <F>1485</F>
        <F>1741</F>
        <F>779</F>
      </Row>
      <Row index="1486">
        <F>1486</F>
        <F>1742</F>
        <F>830</F>
      </Row>
      <Row index="1487">
        <F>1487</F>
        <F>1743</F>
        <F>778</F>
      </Row>
      <Row index="1488">
        <F>1488</F>
        <F>1744</F>
        <F>844</F>
      </Row>
      <Row index="1489">
        <F>1489</F>
        <F>1745</F>
        <F>788</F>
      </Row>
      <Row index="1490">
        <F>1490</F>
        <F>1746</F>
        <F>806</F>
      </Row>
      <Row index="1491">
        <F>1491</F>
        <F>1747</F>
        <F>734</F>
      </Row>
      <Row index="1492">
        <F>1492</F>
        <F>1748</F>
        <F>740</F>
      </Row>
      <Row index="1493">
        <F>1493</F>
        <F>1749</F>
        <F>755</F>
      </Row>
      <Row index="1494">
        <F>1494</F>
        <F>1750</F>
        <F>743</F>
      </Row>
      <Row index="1495">
        <F>1495</F>
        <F>1751</F>
        <F>765</F>
      </Row>
      <Row index="1496">
        <F>1496</F>
        <F>1752</F>
        <F>729</F>
      </Row>
      <Row index="1497">
        <F>1497</F>
        <F>1753</F>
        <F>687</F>
      </Row>
      <Row index="1498">
        <F>1498</F>
        <F>1754</F>
        <F>720</F>
      </Row>
      <Row index="1499">
        <F>1499</F>
        <F>1755</F>
        <F>688</F>
      </Row>
      <Row index="1500">
        <F>1500</F>
        <F>1756</F>
        <F>723</F>
      </Row>
      <Row index="1501">
        <F>1501</F>
        <F>1757</F>
        <F>675</F>
      </Row>
      <Row index="1502">
        <F>1502</F>
        <F>1758</F>
        <F>738</F>
      </Row>
      <Row index="1503">
        <F>1503</F>
        <F>1759</F>
        <F>706</F>
      </Row>
      <Row index="1504">
        <F>1504</F>
        <F>1760</F>
        <F>717</F>
      </Row>
      <Row index="1505">
        <F>1505</F>
        <F>1761</F>
        <F>735</F>
      </Row>
      <Row index="1506">
        <F>1506</F>
        <F>1762</F>
        <F>695</F>
      </Row>
      <Row index="1507">
        <F>1507</F>
        <F>1763</F>
        <F>698</F>
      </Row>
      <Row index="1508">
        <F>1508</F>
        <F>1764</F>
        <F>693</F>
      </Row>
      <Row index="1509">
        <F>1509</F>
        <F>1765</F>
        <F>657</F>
      </Row>
      <Row index="1510">
        <F>1510</F>
        <F>1766</F>
        <F>714</F>
      </Row>
      <Row index="1511">
        <F>1511</F>
        <F>1767</F>
        <F>648</F>
      </Row>
      <Row index="1512">
        <F>1512</F>
        <F>1768</F>
        <F>645</F>
      </Row>
      <Row index="1513">
        <F>1513</F>
        <F>1769</F>
        <F>633</F>
      </Row>
      <Row index="1514">
        <F>1514</F>
        <F>1770</F>
        <F>679</F>
      </Row>
      <Row index="1515">
        <F>1515</F>
        <F>1771</F>
        <F>636</F>
      </Row>
      <Row index="1516">
        <F>1516</F>
        <F>1772</F>
        <F>624</F>
      </Row>
      <Row index="1517">
        <F>1517</F>
        <F>1773</F>
        <F>648</F>
      </Row>
      <Row index="1518">
        <F>1518</F>
        <F>1774</F>
        <F>633</F>
      </Row>
      <Row index="1519">
        <F>1519</F>
        <F>1775</F>
        <F>634</F>
      </Row>
      <Row index="1520">
        <F>1520</F>
        <F>1776</F>
        <F>627</F>
      </Row>
      <Row index="1521">
        <F>1521</F>
        <F>1777</F>
        <F>605</F>
      </Row>
      <Row index="1522">
        <F>1522</F>
        <F>1778</F>
        <F>616</F>
      </Row>
      <Row index="1523">
        <F>1523</F>
        <F>1779</F>
        <F>599</F>
      </Row>
      <Row index="1524">
        <F>1524</F>
        <F>1780</F>
        <F>584</F>
      </Row>
      <Row index="1525">
        <F>1525</F>
        <F>1781</F>
        <F>523</F>
      </Row>
      <Row index="1526">
        <F>1526</F>
        <F>1782</F>
        <F>549</F>
      </Row>
      <Row index="1527">
        <F>1527</F>
        <F>1783</F>
        <F>520</F>
      </Row>
      <Row index="1528">
        <F>1528</F>
        <F>1784</F>
        <F>511</F>
      </Row>
      <Row index="1529">
        <F>1529</F>
        <F>1785</F>
        <F>505</F>
      </Row>
      <Row index="1530">
        <F>1530</F>
        <F>1786</F>
        <F>487</F>
      </Row>
      <Row index="1531">
        <F>1531</F>
        <F>1787</F>
        <F>484</F>
      </Row>
      <Row index="1532">
        <F>1532</F>
        <F>1788</F>
        <F>481</F>
      </Row>
      <Row index="1533">
        <F>1533</F>
        <F>1789</F>
        <F>513</F>
      </Row>
      <Row index="1534">
        <F>1534</F>
        <F>1790</F>
        <F>481</F>
      </Row>
      <Row index="1535">
        <F>1535</F>
        <F>1791</F>
        <F>426</F>
      </Row>
      <Row index="1536">
        <F>1536</F>
        <F>1792</F>
        <F>449</F>
      </Row>
      <Row index="1537">
        <F>1537</F>
        <F>1793</F>
        <F>458</F>
      </Row>
      <Row index="1538">
        <F>1538</F>
        <F>1794</F>
        <F>456</F>
      </Row>
      <Row index="1539">
        <F>1539</F>
        <F>1795</F>
        <F>394</F>
      </Row>
      <Row index="1540">
        <F>1540</F>
        <F>1796</F>
        <F>444</F>
      </Row>
      <Row index="1541">
        <F>1541</F>
        <F>1797</F>
        <F>397</F>
      </Row>
      <Row index="1542">
        <F>1542</F>
        <F>1798</F>
        <F>368</F>
      </Row>
      <Row index="1543">
        <F>1543</F>
        <F>1799</F>
        <F>407</F>
      </Row>
      <Row index="1544">
        <F>1544</F>
        <F>1800</F>
        <F>408</F>
      </Row>
      <Row index="1545">
        <F>1545</F>
        <F>1801</F>
        <F>382</F>
      </Row>
      <Row index="1546">
        <F>1546</F>
        <F>1802</F>
        <F>395</F>
      </Row>
      <Row index="1547">
        <F>1547</F>
        <F>1803</F>
        <F>388</F>
      </Row>
      <Row index="1548">
        <F>1548</F>
        <F>1804</F>
        <F>383</F>
      </Row>
      <Row index="1549">
        <F>1549</F>
        <F>1805</F>
        <F>401</F>
      </Row>
      <Row index="1550">
        <F>1550</F>
        <F>1806</F>
        <F>373</F>
      </Row>
      <Row index="1551">
        <F>1551</F>
        <F>1807</F>
        <F>348</F>
      </Row>
      <Row index="1552">
        <F>1552</F>
        <F>1808</F>
        <F>341</F>
      </Row>
      <Row index="1553">
        <F>1553</F>
        <F>1809</F>
        <F>365</F>
      </Row>
      <Row index="1554">
        <F>1554</F>
        <F>1810</F>
        <F>338</F>
      </Row>
      <Row index="1555">
        <F>1555</F>
        <F>1811</F>
        <F>313</F>
      </Row>
      <Row index="1556">
        <F>1556</F>
        <F>1812</F>
        <F>348</F>
      </Row>
      <Row index="1557">
        <F>1557</F>
        <F>1813</F>
        <F>311</F>
      </Row>
      <Row index="1558">
        <F>1558</F>
        <F>1814</F>
        <F>297</F>
      </Row>
      <Row index="1559">
        <F>1559</F>
        <F>1815</F>
        <F>313</F>
      </Row>
      <Row index="1560">
        <F>1560</F>
        <F>1816</F>
        <F>329</F>
      </Row>
      <Row index="1561">
        <F>1561</F>
        <F>1817</F>
        <F>321</F>
      </Row>
      <Row index="1562">
        <F>1562</F>
        <F>1818</F>
        <F>322</F>
      </Row>
      <Row index="1563">
        <F>1563</F>
        <F>1819</F>
        <F>274</F>
      </Row>
      <Row index="1564">
        <F>1564</F>
        <F>1820</F>
        <F>338</F>
      </Row>
      <Row index="1565">
        <F>1565</F>
        <F>1821</F>
        <F>290</F>
      </Row>
      <Row index="1566">
        <F>1566</F>
        <F>1822</F>
        <F>293</F>
      </Row>
      <Row index="1567">
        <F>1567</F>
        <F>1823</F>
        <F>284</F>
      </Row>
      <Row index="1568">
        <F>1568</F>
        <F>1824</F>
        <F>313</F>
      </Row>
      <Row index="1569">
        <F>1569</F>
        <F>1825</F>
        <F>303</F>
      </Row>
      <Row index="1570">
        <F>1570</F>
        <F>1826</F>
        <F>316</F>
      </Row>
      <Row index="1571">
        <F>1571</F>
        <F>1827</F>
        <F>291</F>
      </Row>
      <Row index="1572">
        <F>1572</F>
        <F>1828</F>
        <F>272</F>
      </Row>
      <Row index="1573">
        <F>1573</F>
        <F>1829</F>
        <F>283</F>
      </Row>
      <Row index="1574">
        <F>1574</F>
        <F>1830</F>
        <F>256</F>
      </Row>
      <Row index="1575">
        <F>1575</F>
        <F>1831</F>
        <F>270</F>
      </Row>
      <Row index="1576">
        <F>1576</F>
        <F>1832</F>
        <F>260</F>
      </Row>
      <Row index="1577">
        <F>1577</F>
        <F>1833</F>
        <F>272</F>
      </Row>
      <Row index="1578">
        <F>1578</F>
        <F>1834</F>
        <F>268</F>
      </Row>
      <Row index="1579">
        <F>1579</F>
        <F>1835</F>
        <F>254</F>
      </Row>
      <Row index="1580">
        <F>1580</F>
        <F>1836</F>
        <F>277</F>
      </Row>
      <Row index="1581">
        <F>1581</F>
        <F>1837</F>
        <F>259</F>
      </Row>
      <Row index="1582">
        <F>1582</F>
        <F>1838</F>
        <F>238</F>
      </Row>
      <Row index="1583">
        <F>1583</F>
        <F>1839</F>
        <F>242</F>
      </Row>
      <Row index="1584">
        <F>1584</F>
        <F>1840</F>
        <F>218</F>
      </Row>
      <Row index="1585">
        <F>1585</F>
        <F>1841</F>
        <F>248</F>
      </Row>
      <Row index="1586">
        <F>1586</F>
        <F>1842</F>
        <F>256</F>
      </Row>
      <Row index="1587">
        <F>1587</F>
        <F>1843</F>
        <F>263</F>
      </Row>
      <Row index="1588">
        <F>1588</F>
        <F>1844</F>
        <F>241</F>
      </Row>
      <Row index="1589">
        <F>1589</F>
        <F>1845</F>
        <F>247</F>
      </Row>
      <Row index="1590">
        <F>1590</F>
        <F>1846</F>
        <F>239</F>
      </Row>
      <Row index="1591">
        <F>1591</F>
        <F>1847</F>
        <F>215</F>
      </Row>
      <Row index="1592">
        <F>1592</F>
        <F>1848</F>
        <F>234</F>
      </Row>
      <Row index="1593">
        <F>1593</F>
        <F>1849</F>
        <F>234</F>
      </Row>
      <Row index="1594">
        <F>1594</F>
        <F>1850</F>
        <F>221</F>
      </Row>
      <Row index="1595">
        <F>1595</F>
        <F>1851</F>
        <F>192</F>
      </Row>
      <Row index="1596">
        <F>1596</F>
        <F>1852</F>
        <F>231</F>
      </Row>
      <Row index="1597">
        <F>1597</F>
        <F>1853</F>
        <F>228</F>
      </Row>
      <Row index="1598">
        <F>1598</F>
        <F>1854</F>
        <F>232</F>
      </Row>
      <Row index="1599">
        <F>1599</F>
        <F>1855</F>
        <F>232</F>
      </Row>
      <Row index="1600">
        <F>1600</F>
        <F>1856</F>
        <F>192</F>
      </Row>
      <Row index="1601">
        <F>1601</F>
        <F>1857</F>
        <F>215</F>
      </Row>
      <Row index="1602">
        <F>1602</F>
        <F>1858</F>
        <F>201</F>
      </Row>
      <Row index="1603">
        <F>1603</F>
        <F>1859</F>
        <F>204</F>
      </Row>
      <Row index="1604">
        <F>1604</F>
        <F>1860</F>
        <F>224</F>
      </Row>
      <Row index="1605">
        <F>1605</F>
        <F>1861</F>
        <F>214</F>
      </Row>
      <Row index="1606">
        <F>1606</F>
        <F>1862</F>
        <F>198</F>
      </Row>
      <Row index="1607">
        <F>1607</F>
        <F>1863</F>
        <F>227</F>
      </Row>
      <Row index="1608">
        <F>1608</F>
        <F>1864</F>
        <F>190</F>
      </Row>
      <Row index="1609">
        <F>1609</F>
        <F>1865</F>
        <F>158</F>
      </Row>
      <Row index="1610">
        <F>1610</F>
        <F>1866</F>
        <F>177</F>
      </Row>
      <Row index="1611">
        <F>1611</F>
        <F>1867</F>
        <F>171</F>
      </Row>
      <Row index="1612">
        <F>1612</F>
        <F>1868</F>
        <F>149</F>
      </Row>
      <Row index="1613">
        <F>1613</F>
        <F>1869</F>
        <F>180</F>
      </Row>
      <Row index="1614">
        <F>1614</F>
        <F>1870</F>
        <F>168</F>
      </Row>
      <Row index="1615">
        <F>1615</F>
        <F>1871</F>
        <F>162</F>
      </Row>
      <Row index="1616">
        <F>1616</F>
        <F>1872</F>
        <F>158</F>
      </Row>
      <Row index="1617">
        <F>1617</F>
        <F>1873</F>
        <F>175</F>
      </Row>
      <Row index="1618">
        <F>1618</F>
        <F>1874</F>
        <F>169</F>
      </Row>
      <Row index="1619">
        <F>1619</F>
        <F>1875</F>
        <F>160</F>
      </Row>
      <Row index="1620">
        <F>1620</F>
        <F>1876</F>
        <F>143</F>
      </Row>
      <Row index="1621">
        <F>1621</F>
        <F>1877</F>
        <F>137</F>
      </Row>
      <Row index="1622">
        <F>1622</F>
        <F>1878</F>
        <F>137</F>
      </Row>
      <Row index="1623">
        <F>1623</F>
        <F>1879</F>
        <F>169</F>
      </Row>
      <Row index="1624">
        <F>1624</F>
        <F>1880</F>
        <F>129</F>
      </Row>
      <Row index="1625">
        <F>1625</F>
        <F>1881</F>
        <F>156</F>
      </Row>
      <Row index="1626">
        <F>1626</F>
        <F>1882</F>
        <F>170</F>
      </Row>
      <Row index="1627">
        <F>1627</F>
        <F>1883</F>
        <F>150</F>
      </Row>
      <Row index="1628">
        <F>1628</F>
        <F>1884</F>
        <F>142</F>
      </Row>
      <Row index="1629">
        <F>1629</F>
        <F>1885</F>
        <F>140</F>
      </Row>
      <Row index="1630">
        <F>1630</F>
        <F>1886</F>
        <F>142</F>
      </Row>
      <Row index="1631">
        <F>1631</F>
        <F>1887</F>
        <F>133</F>
      </Row>
      <Row index="1632">
        <F>1632</F>
        <F>1888</F>
        <F>145</F>
      </Row>
      <Row index="1633">
        <F>1633</F>
        <F>1889</F>
        <F>149</F>
      </Row>
      <Row index="1634">
        <F>1634</F>
        <F>1890</F>
        <F>142</F>
      </Row>
      <Row index="1635">
        <F>1635</F>
        <F>1891</F>
        <F>132</F>
      </Row>
      <Row index="1636">
        <F>1636</F>
        <F>1892</F>
        <F>124</F>
      </Row>
      <Row index="1637">
        <F>1637</F>
        <F>1893</F>
        <F>112</F>
      </Row>
      <Row index="1638">
        <F>1638</F>
        <F>1894</F>
        <F>136</F>
      </Row>
      <Row index="1639">
        <F>1639</F>
        <F>1895</F>
        <F>118</F>
      </Row>
      <Row index="1640">
        <F>1640</F>
        <F>1896</F>
        <F>139</F>
      </Row>
      <Row index="1641">
        <F>1641</F>
        <F>1897</F>
        <F>108</F>
      </Row>
      <Row index="1642">
        <F>1642</F>
        <F>1898</F>
        <F>127</F>
      </Row>
      <Row index="1643">
        <F>1643</F>
        <F>1899</F>
        <F>112</F>
      </Row>
      <Row index="1644">
        <F>1644</F>
        <F>1900</F>
        <F>119</F>
      </Row>
      <Row index="1645">
        <F>1645</F>
        <F>1901</F>
        <F>106</F>
      </Row>
      <Row index="1646">
        <F>1646</F>
        <F>1902</F>
        <F>123</F>
      </Row>
      <Row index="1647">
        <F>1647</F>
        <F>1903</F>
        <F>115</F>
      </Row>
      <Row index="1648">
        <F>1648</F>
        <F>1904</F>
        <F>94</F>
      </Row>
      <Row index="1649">
        <F>1649</F>
        <F>1905</F>
        <F>110</F>
      </Row>
      <Row index="1650">
        <F>1650</F>
        <F>1906</F>
        <F>121</F>
      </Row>
      <Row index="1651">
        <F>1651</F>
        <F>1907</F>
        <F>113</F>
      </Row>
      <Row index="1652">
        <F>1652</F>
        <F>1908</F>
        <F>93</F>
      </Row>
      <Row index="1653">
        <F>1653</F>
        <F>1909</F>
        <F>96</F>
      </Row>
      <Row index="1654">
        <F>1654</F>
        <F>1910</F>
        <F>95</F>
      </Row>
      <Row index="1655">
        <F>1655</F>
        <F>1911</F>
        <F>85</F>
      </Row>
      <Row index="1656">
        <F>1656</F>
        <F>1912</F>
        <F>109</F>
      </Row>
      <Row index="1657">
        <F>1657</F>
        <F>1913</F>
        <F>102</F>
      </Row>
      <Row index="1658">
        <F>1658</F>
        <F>1914</F>
        <F>108</F>
      </Row>
      <Row index="1659">
        <F>1659</F>
        <F>1915</F>
        <F>81</F>
      </Row>
      <Row index="1660">
        <F>1660</F>
        <F>1916</F>
        <F>92</F>
      </Row>
      <Row index="1661">
        <F>1661</F>
        <F>1917</F>
        <F>103</F>
      </Row>
      <Row index="1662">
        <F>1662</F>
        <F>1918</F>
        <F>101</F>
      </Row>
      <Row index="1663">
        <F>1663</F>
        <F>1919</F>
        <F>78</F>
      </Row>
      <Row index="1664">
        <F>1664</F>
        <F>1920</F>
        <F>90</F>
      </Row>
      <Row index="1665">
        <F>1665</F>
        <F>1921</F>
        <F>91</F>
      </Row>
      <Row index="1666">
        <F>1666</F>
        <F>1922</F>
        <F>87</F>
      </Row>
      <Row index="1667">
        <F>1667</F>
        <F>1923</F>
        <F>81</F>
      </Row>
      <Row index="1668">
        <F>1668</F>
        <F>1924</F>
        <F>90</F>
      </Row>
      <Row index="1669">
        <F>1669</F>
        <F>1925</F>
        <F>83</F>
      </Row>
      <Row index="1670">
        <F>1670</F>
        <F>1926</F>
        <F>71</F>
      </Row>
      <Row index="1671">
        <F>1671</F>
        <F>1927</F>
        <F>83</F>
      </Row>
      <Row index="1672">
        <F>1672</F>
        <F>1928</F>
        <F>90</F>
      </Row>
      <Row index="1673">
        <F>1673</F>
        <F>1929</F>
        <F>74</F>
      </Row>
      <Row index="1674">
        <F>1674</F>
        <F>1930</F>
        <F>61</F>
      </Row>
      <Row index="1675">
        <F>1675</F>
        <F>1931</F>
        <F>54</F>
      </Row>
      <Row index="1676">
        <F>1676</F>
        <F>1932</F>
        <F>79</F>
      </Row>
      <Row index="1677">
        <F>1677</F>
        <F>1933</F>
        <F>83</F>
      </Row>
      <Row index="1678">
        <F>1678</F>
        <F>1934</F>
        <F>62</F>
      </Row>
      <Row index="1679">
        <F>1679</F>
        <F>1935</F>
        <F>61</F>
      </Row>
      <Row index="1680">
        <F>1680</F>
        <F>1936</F>
        <F>68</F>
      </Row>
      <Row index="1681">
        <F>1681</F>
        <F>1937</F>
        <F>59</F>
      </Row>
      <Row index="1682">
        <F>1682</F>
        <F>1938</F>
        <F>59</F>
      </Row>
      <Row index="1683">
        <F>1683</F>
        <F>1939</F>
        <F>60</F>
      </Row>
      <Row index="1684">
        <F>1684</F>
        <F>1940</F>
        <F>81</F>
      </Row>
      <Row index="1685">
        <F>1685</F>
        <F>1941</F>
        <F>59</F>
      </Row>
      <Row index="1686">
        <F>1686</F>
        <F>1942</F>
        <F>71</F>
      </Row>
      <Row index="1687">
        <F>1687</F>
        <F>1943</F>
        <F>77</F>
      </Row>
      <Row index="1688">
        <F>1688</F>
        <F>1944</F>
        <F>64</F>
      </Row>
      <Row index="1689">
        <F>1689</F>
        <F>1945</F>
        <F>60</F>
      </Row>
      <Row index="1690">
        <F>1690</F>
        <F>1946</F>
        <F>44</F>
      </Row>
      <Row index="1691">
        <F>1691</F>
        <F>1947</F>
        <F>55</F>
      </Row>
      <Row index="1692">
        <F>1692</F>
        <F>1948</F>
        <F>56</F>
      </Row>
      <Row index="1693">
        <F>1693</F>
        <F>1949</F>
        <F>57</F>
      </Row>
      <Row index="1694">
        <F>1694</F>
        <F>1950</F>
        <F>47</F>
      </Row>
      <Row index="1695">
        <F>1695</F>
        <F>1951</F>
        <F>70</F>
      </Row>
      <Row index="1696">
        <F>1696</F>
        <F>1952</F>
        <F>39</F>
      </Row>
      <Row index="1697">
        <F>1697</F>
        <F>1953</F>
        <F>54</F>
      </Row>
      <Row index="1698">
        <F>1698</F>
        <F>1954</F>
        <F>51</F>
      </Row>
      <Row index="1699">
        <F>1699</F>
        <F>1955</F>
        <F>41</F>
      </Row>
      <Row index="1700">
        <F>1700</F>
        <F>1956</F>
        <F>30</F>
      </Row>
      <Row index="1701">
        <F>1701</F>
        <F>1957</F>
        <F>57</F>
      </Row>
      <Row index="1702">
        <F>1702</F>
        <F>1958</F>
        <F>47</F>
      </Row>
      <Row index="1703">
        <F>1703</F>
        <F>1959</F>
        <F>40</F>
      </Row>
      <Row index="1704">
        <F>1704</F>
        <F>1960</F>
        <F>37</F>
      </Row>
      <Row index="1705">
        <F>1705</F>
        <F>1961</F>
        <F>38</F>
      </Row>
      <Row index="1706">
        <F>1706</F>
        <F>1962</F>
        <F>34</F>
      </Row>
      <Row index="1707">
        <F>1707</F>
        <F>1963</F>
        <F>27</F>
      </Row>
      <Row index="1708">
        <F>1708</F>
        <F>1964</F>
        <F>34</F>
      </Row>
      <Row index="1709">
        <F>1709</F>
        <F>1965</F>
        <F>39</F>
      </Row>
      <Row index="1710">
        <F>1710</F>
        <F>1966</F>
        <F>27</F>
      </Row>
      <Row index="1711">
        <F>1711</F>
        <F>1967</F>
        <F>35</F>
      </Row>
      <Row index="1712">
        <F>1712</F>
        <F>1968</F>
        <F>38</F>
      </Row>
      <Row index="1713">
        <F>1713</F>
        <F>1969</F>
        <F>33</F>
      </Row>
      <Row index="1714">
        <F>1714</F>
        <F>1970</F>
        <F>31</F>
      </Row>
      <Row index="1715">
        <F>1715</F>
        <F>1971</F>
        <F>30</F>
      </Row>
      <Row index="1716">
        <F>1716</F>
        <F>1972</F>
        <F>36</F>
      </Row>
      <Row index="1717">
        <F>1717</F>
        <F>1973</F>
        <F>25</F>
      </Row>
      <Row index="1718">
        <F>1718</F>
        <F>1974</F>
        <F>28</F>
      </Row>
      <Row index="1719">
        <F>1719</F>
        <F>1975</F>
        <F>21</F>
      </Row>
      <Row index="1720">
        <F>1720</F>
        <F>1976</F>
        <F>36</F>
      </Row>
      <Row index="1721">
        <F>1721</F>
        <F>1977</F>
        <F>27</F>
      </Row>
      <Row index="1722">
        <F>1722</F>
        <F>1978</F>
        <F>26</F>
      </Row>
      <Row index="1723">
        <F>1723</F>
        <F>1979</F>
        <F>28</F>
      </Row>
      <Row index="1724">
        <F>1724</F>
        <F>1980</F>
        <F>28</F>
      </Row>
      <Row index="1725">
        <F>1725</F>
        <F>1981</F>
        <F>19</F>
      </Row>
      <Row index="1726">
        <F>1726</F>
        <F>1982</F>
        <F>21</F>
      </Row>
      <Row index="1727">
        <F>1727</F>
        <F>1983</F>
        <F>27</F>
      </Row>
      <Row index="1728">
        <F>1728</F>
        <F>1984</F>
        <F>28</F>
      </Row>
      <Row index="1729">
        <F>1729</F>
        <F>1985</F>
        <F>27</F>
      </Row>
      <Row index="1730">
        <F>1730</F>
        <F>1986</F>
        <F>31</F>
      </Row>
      <Row index="1731">
        <F>1731</F>
        <F>1987</F>
        <F>23</F>
      </Row>
      <Row index="1732">
        <F>1732</F>
        <F>1988</F>
        <F>19</F>
      </Row>
      <Row index="1733">
        <F>1733</F>
        <F>1989</F>
        <F>12</F>
      </Row>
      <Row index="1734">
        <F>1734</F>
        <F>1990</F>
        <F>15</F>
      </Row>
      <Row index="1735">
        <F>1735</F>
        <F>1991</F>
        <F>28</F>
      </Row>
      <Row index="1736">
        <F>1736</F>
        <F>1992</F>
        <F>30</F>
      </Row>
      <Row index="1737">
        <F>1737</F>
        <F>1993</F>
        <F>15</F>
      </Row>
      <Row index="1738">
        <F>1738</F>
        <F>1994</F>
        <F>25</F>
      </Row>
      <Row index="1739">
        <F>1739</F>
        <F>1995</F>
        <F>23</F>
      </Row>
      <Row index="1740">
        <F>1740</F>
        <F>1996</F>
        <F>18</F>
      </Row>
      <Row index="1741">
        <F>1741</F>
        <F>1997</F>
        <F>23</F>
      </Row>
      <Row index="1742">
        <F>1742</F>
        <F>1998</F>
        <F>15</F>
      </Row>
      <Row index="1743">
        <F>1743</F>
        <F>1999</F>
        <F>11</F>
      </Row>
      <Row index="1744">
        <F>1744</F>
        <F>2000</F>
        <F>17</F>
      </Row>
      <Row index="1745">
        <F>1745</F>
        <F>2001</F>
        <F>20</F>
      </Row>
      <Row index="1746">
        <F>1746</F>
        <F>2002</F>
        <F>19</F>
      </Row>
      <Row index="1747">
        <F>1747</F>
        <F>2003</F>
        <F>16</F>
      </Row>
      <Row index="1748">
        <F>1748</F>
        <F>2004</F>
        <F>10</F>
      </Row>
      <Row index="1749">
        <F>1749</F>
        <F>2005</F>
        <F>20</F>
      </Row>
      <Row index="1750">
        <F>1750</F>
        <F>2006</F>
        <F>9</F>
      </Row>
      <Row index="1751">
        <F>1751</F>
        <F>2007</F>
        <F>12</F>
      </Row>
      <Row index="1752">
        <F>1752</F>
        <F>2008</F>
        <F>15</F>
      </Row>
      <Row index="1753">
        <F>1753</F>
        <F>2009</F>
        <F>10</F>
      </Row>
      <Row index="1754">
        <F>1754</F>
        <F>2010</F>
        <F>12</F>
      </Row>
      <Row index="1755">
        <F>1755</F>
        <F>2011</F>
        <F>16</F>
      </Row>
      <Row index="1756">
        <F>1756</F>
        <F>2012</F>
        <F>7</F>
      </Row>
      <Row index="1757">
        <F>1757</F>
        <F>2013</F>
        <F>14</F>
      </Row>
      <Row index="1758">
        <F>1758</F>
        <F>2014</F>
        <F>7</F>
      </Row>
      <Row index="1759">
        <F>1759</F>
        <F>2015</F>
        <F>9</F>
      </Row>
      <Row index="1760">
        <F>1760</F>
        <F>2016</F>
        <F>9</F>
      </Row>
      <Row index="1761">
        <F>1761</F>
        <F>2017</F>
        <F>10</F>
      </Row>
      <Row index="1762">
        <F>1762</F>
        <F>2018</F>
        <F>5</F>
      </Row>
      <Row index="1763">
        <F>1763</F>
        <F>2019</F>
        <F>3</F>
      </Row>
      <Row index="1764">
        <F>1764</F>
        <F>2020</F>
        <F>9</F>
      </Row>
      <Row index="1765">
        <F>1765</F>
        <F>2021</F>
        <F>6</F>
      </Row>
      <Row index="1766">
        <F>1766</F>
        <F>2022</F>
        <F>7</F>
      </Row>
      <Row index="1767">
        <F>1767</F>
        <F>2023</F>
        <F>5</F>
      </Row>
      <Row index="1768">
        <F>1768</F>
        <F>2024</F>
        <F>6</F>
      </Row>
      <Row index="1769">
        <F>1769</F>
        <F>2025</F>
        <F>9</F>
      </Row>
      <Row index="1770">
        <F>1770</F>
        <F>2026</F>
        <F>3</F>
      </Row>
      <Row index="1771">
        <F>1771</F>
        <F>2027</F>
        <F>2</F>
      </Row>
      <Row index="1772">
        <F>1772</F>
        <F>2028</F>
        <F>2</F>
      </Row>
      <Row index="1773">
        <F>1773</F>
        <F>2029</F>
        <F>3</F>
      </Row>
      <Row index="1774">
        <F>1774</F>
        <F>2030</F>
        <F>4</F>
      </Row>
      <Row index="1775">
        <F>1775</F>
        <F>2031</F>
        <F>5</F>
      </Row>
      <Row index="1776">
        <F>1776</F>
        <F>2032</F>
        <F>2</F>
      </Row>
      <Row index="1777">
        <F>1777</F>
        <F>2033</F>
        <F>4</F>
      </Row>
      <Row index="1778">
        <F>1778</F>
        <F>2035</F>
        <F>3</F>
      </Row>
      <Row index="1779">
        <F>1779</F>
        <F>2036</F>
        <F>4</F>
      </Row>
      <Row index="1780">
        <F>1780</F>
        <F>2037</F>
        <F>2</F>
      </Row>
      <Row index="1781">
        <F>1781</F>
        <F>2043</F>
        <F>1</F>
      </Row>
      <Row index="1782">
        <F>1782</F>
        <F>2044</F>
        <F>1</F>
      </Row>
      <Row index="1783">
        <F>1783</F>
        <F>2046</F>
        <F>1</F>
      </Row>
      <Row index="1784">
        <F>1784</F>
        <F>2047</F>
        <F>1</F>
      </Row>
      <Row index="1785">
        <F>1785</F>
        <F>2049</F>
        <F>1</F>
      </Row>
      <Row index="1786">
        <F>1786</F>
        <F>2051</F>
        <F>1</F>
      </Row>
    </GDALRasterAttributeTable>
  </PAMRasterBand>
</PAMDataset>
